# Supplementary material for: Global Profiling of Alternative Splicing Events and Gene Expression Regulated by hnRNPH/F
Source: PLoS One. 2012 Dec 17;7(12):e51266. doi: 10.1371/journal.pone.0051266 (PMC3524136; doi:10.1371/journal.pone.0051266)
Supplement: Table S3 — Analysis of G tracts in the exon upstream and the intron downstream of the regulated 5′ ASEs. We show the sequence, position and length of the G tracts in the exon upstream and intron downstream of the regulated 5′ splice site for the fourteen ASEs analyzed by RT-PCR. The G tracts are color labeled depending on the length of the G run. For each ASE, we show the gene ID number, gene symbol and whether hnRNPH and F activate or repress. (XLS) [file pone.0051266.s004.xls]

## Sheet: Sheet1
		G runs on the exonic sequences relative to the 5'AS			Sequence of alternatively spliced exon	ae	Gene symbol	Gene ID	Regulation of 5'AS	Downstream intron sequence	G runs on the intronic sequences relative to 5'AS
		42	35	27	GCATATTGCTACGCCAGCGCAGAGATGAGGCAAAAGAGGAAAGGTGCAAAATACGTGGGACAAGGGCGCAAGGGAGGAAGTGGATTCTCTGAGATCACAG	(ae1)	Elp3	NM_028811	hnRNPH/F-repressed	GTTGAAGCTCAATTTTCCATGGGAATTACTGCTTGGTCTGGGCCCGCGGGACCCCGGTTGGCGGGCCTCCCTTCCTATCTGTCCTTTGTAAAACAGCCCCCTTCTCTCTTCCCCTTTGGAAGAGACTACTTGTTGTTTTTTGTGTAGATGGGTAAACGGTACTGCTATTCCAAGATAACT	21	40	48	63	150
	98	85	52	15	GGGAGGCTTCCCCGGGCTAGGAGTCAACCCGAGTCGCCCTAGAGGTGGGGCCTGCGTTCGGTAGTTGAGGCTCTGAGACTTGAGGGAACTTTTTTTCTAG	(ae2)	Inppl1	NM_010567	hnRNPH/F-activated	GTAGTCGAGGGGGTCCTCCTGGTCTGGGACTGCAAAACCTGGGCCTGCGGGTGTGGGGCGTGGTGCCAGGCAATTTGGTGGAGATGGGGGAAGGGTTTTGCCAGGCTGGAGGGCCTGCGGGGACCGGTGCGTGAAAGGCACCTCGAGCGCGCGCGTATGTGTGGGGTGGGGTATCGGATC	9	26	41	49	55	86	93	111	119	163	168
					TGTCAGTCTGGACTTGACCTTGTTGGCAGCGGCAGTTTTCGCGGACTCTAAGGTGCGGCAGCGCGCTTCTCGGTTTTCTTCTGATTTCCCCACAGGCAG	(ae1)	Hadhb	NM_145558	hnRNPH/F-activated	GTGCCACTTTGCTCCCGACTCTTCTCGTCGATGCCCGCGGCCGCTTCCCTTTGCTGTGAGGGTCGAAGTCCCAAGAGCGGGACAGGCTGGTCCAGGCCTCCAGTGCGAACCGCCTCAGGGCGGGCGGTGGTCGCGTTCTCGCGTAGCTCGCGGCAGCGGTGTCTTCTGTCTGCATTTGTC	60	79	118	122
			28	16	TTCTGTGTGCTTAGGTGCCCGAGCTACTGAGGGTCTAAGTCCGGGCAGCCGAAGAGTGTG	(ae1)	Eny2	NM_175009	hnRNPH/F-activated	GTAGGTAACGGTCGTCAGCGCAAGGGTCATTTCGTCGCTGGGAAGGGACGGCCCTCGCCCGCGGTGATGGTGGTGAGCTATGCCCGTGGTCCTCAGGGCCGGGACCCGGGCCCAGCCCAGGCTCCTTTCGATGTGCTGTCTTTCGTTAGCTTCCCCGACCCGCGCTCGCTCGCTCGCTCG	24	40	45	96	101	108
					ATTGTTGTGCTGCTCATGTCCATGGTCAACGAGCGGCAGCCGTTTGTGCTGCGATGTGCCGTGCTCTACTGTTTCCAGTGCTTCCTGTATAAAAACCGAG	(ae12)	unknown	unknown	hnRNPH/F-activated	AAAGGACAAGGAGAGATCGTGGCCACTCTTCTGCCTTCCACTATTGATGGCAAGTAATTCAATTCTAACATTTAGAAAGGCTGTGTTTAAATACTGTATCAGAAATTTATTTTACTAAAATTACTTGTATAAAAGCTATTATCATAAAGCTTTGTTCTCTGTAAATGAAACTAAGATGATG
78	72	55	18	12	CCACGGGGAAGGGCGGAGCTTCGCCTTCCGCAGCTCCGGGTCTGAGCTACTGGAACTCCGCGCTGGGCTAGGGAACCGGCTCCG	(ae1)	unknown	unknown	hnRNPH/F-repressed	GTGGGATGGAGGCGGGCGGCGTGGCAGACTCTTTCCTTTCTAGTGCCTGCGTGCTCTTCACCCTGGGCATGTTCTCCACTGGCCTGTGAGAGTGTGGATGGACTGGGCTGGGGCAGGAAGTCAAGAAATGAAAGCGGGCAAGAGACGTGGCTGCAATATCTTGCTGCTTTTGGAACCCAG	3	14	65	105	110	136
					ATAAAGCAAACCCAAGATGAAGAAAAAAAACAGCTAACTGCACTCCGAGATCTAATAAAATCCTCTCTGCAACTTGATCCGAAAGAA	(ae10)	Ddef1	NM_010026	hnRNPH/F-activated	GTAGGTGGTTTATATGTTGCCAGCAGGGCTAACAGTGTAAGTGAGGCTGCTTGCCATTCCCTTTGTGCTTCTCCGTCTGTGAAACAGGCACATTGATAGCTTCCTGCTGGGGTGGGGGTGGGAACAGGTGAGGGAAAAGATAGAAGTACGTGTCCACAGTGATGCCCAGCATAGAAACTA	26	109	114	120	132
				16	AGCACCAGAAGTGTCACCAGCACAGCCCAAACCTGGGGTTGCAGCTCCCCCAGAAGTAGCACCTGCTCCCAAATCATGGGCCAGTAACAAGCAAG	(ae4)	BAT2 domain	NM_001081290	hnRNPH/F-repressed	GTGGGCAAGGAGATGGTAAGTGGACATGAGCTGGGGGGTCTGGTGAGGGTCAGTGGTTACTGAACAGCCGTGCAGGAAGGAAAGGAAGAGAGCATTGCGAGAGGATATGGTCGCATCCTTGAACTCTATTAGGCTAGTTAAATTTCACTGACAAAAGTCATATGTGATCTAATCTAAGGA	3	33	47
					CATTTCACACCTGTCTTGGCACCCTCTCCCCATCCCAGTGCAGTGCGACCTGTGACCCTGACCATGACAGATACTAAACCCATCACTACATCCACTGAAG	(ae9)	NF1b	NM_001113209	hnRNPH/F-activated	GTGAGGCAGCTTCACCTACAGCAACCAGTAAGTATTTCTGTAGGAAATGAGAAATGTCCATCGAAGGCACCATTGGATATATGATCCAAGGTGGCAAACACAGGGACGTTCTGGCTACCTGACCAGATGGAGATTTCTCATTTAAGTGGAGCTAGCAGGCATGTATGTGGCCCAGCTGTC	103
				13	CAGGCTTCCAGAGCGTCGTGACATCTTCCCGCAATCTGTCCAGAAAATCACTCACAGTCATCCCCCTGCCTCACACGGTCACTCAGGGTCATCCCCCTGC	(ae13)	Mid1	NM_183151	hnRNPH/F-activated	CTCAGAAAATCACTCACAATCATCCCCCTGCCTCAGAAAATCATTCACAGTGATCACCCCCGCTTCAGAAAATCACTCACAGTCATCCTTCTGCCTCAGAAAATCACTCACAGTCATCCCACTGCCTCAGAAAATCACTCATACTCATCCCCCAGCATCATAAAATCACTCACAGTCACCC
					AGCAAGTCCTTACAAGGATTTTATAATGCATCGCTATCTCCCTATGAAAACTGCCAGAGTCTTAGGAAAGAAGTTTTTACTAAGTCAAGATGTATAATCT	(ae6)	MYM type 5	NM_144842	hnRNPH/F-activated	GTAATAAATTAGGAGAGGTCTGCTCTTCATACTGTTACTATTTAGACTCATAGAAATGTTAATTTTTAAGTGCTAGTGTAAGCTCTGCCATCTATCCAATGTCCATATCCTAAATATTCAGATTGGAAGGACTTTAAAAGTTTTACTTCTGCGTTTTGGTGAACACCTTTAATTCCAACA
			75	43	CAAGAATCCAAAGGCGACTTGGAGGGCATAAAAAGAAAAACACTGGTTCTGAAGAGGGGCCCCCACCTCCAGAGCCGGTTCCTCGGCAAACGCGCGGAAG	(ae1)	unknown	unknown	hnRNPH/F-activated	GTAGGAGGAAGGGGATCAGATACTGGAGACTGTACGCCAAAACCCCAGCCTGAAGACTCGCTCCAGAGCCTCCCTGAAGACCTGGGCGATCTGGTGAGTACAGGCTGGGGGAAAGGGAATGGGAGGCGAGGAGCAAGGGGCAAGGGGTGAGGGGCCGTGGTGGGAGTGCGCGCTCCGGTA	11	84	107	115	121	137	144	151	162
				35	GGTTGTTGGCTGCAGCGGATGCGGTGCCCGGGATGGTGGCGTTCGCCCGGTAGCGCCTGAGTACAG	(ae1)	SMC2	NM_008017	hnRNPH/F-activated	GTCGGGTGGCCTCACTGTCCACTTTCGCGTCGGGTTGGAACTTTGCTGGTTCCCCTGGCCAGCCGCTTTGTGGCGGGTGCGTAGTGCTGCTCTTGGCCCGGCCTGGTGTCCAGGCGGGAGATGAGGCACAGGGGTGGGCAAGATTCTCAAGGAGGGACTTGAAGCGAGAATTAGAGATGT	4	32	75	116	131	136	154
					GAAACCTGTTAGCCATAAGACATGTTACAAATTCATCAACATCCAGTAGCTGTAGACTTCAGAAGAAAAAACTTTTCAGAAATTTTGTCAAAGCAGACAG	(ae3)	unknown	unknown	hnRNPH/F-activated	GTCAGTGATAAATAACTCCTCTAGTAATAGGGTTAGGCCGGAAACTAATCATAATTAAAACAAATTGGATCTGAATGAAGTTTATTTTCATTAAAAAAATAAAAACTTCTGAAAACATTAAATTAGAATTTTCTGCAGATTTTCATTTCCCTATCCAGCAGAAAGCAAGTATCTTTCAAC	30
											G runs Formats
											GGG
											GGGG
											GGGGG
											GGGGGG
