# Supplementary material for: Global Profiling of Alternative Splicing Events and Gene Expression Regulated by hnRNPH/F
Source: PLoS One. 2012 Dec 17;7(12):e51266. doi: 10.1371/journal.pone.0051266 (PMC3524136; doi:10.1371/journal.pone.0051266)
Supplement: Table S4 — G tract analysis in the exon upstream and intron downstream of the regulated 5′ splice site for internal exons. The Table shows the position, sequence and length of exonic and intronic G tracts for 190 exons whose splicing is affected by depletion of hnRNPH/F. Twenty one are alternative first exons and one hundred and sixty nine are internal exons (cassette and unknown). We show the gene ID number, gene name, the regulated exon and whether the exon is down- or up-regulated. The G tracts are color labeled depending on the length of the G run. (XLSX) [file pone.0051266.s005.xlsx]

## Sheet: Sheet1
Gene ID	Gene name	Detected Exon	Exon Regulation	Exon sequence	Exon lengh	Downstream Intron sequence	Intron lengh	G runs in exonic position -11 to -150, relative to the 5' splice junction	G runs in intronic position +11 to +150, relative to the 5' splice junction
NM_013768	Prmt5	e9	down	CCTCTGATGGACAATCTGGAATCTCAGACATATGAAGTGTTTGAAAAGGACCCCATCAAATACTCTCAATATCAGCAG	78	GTATGGTGTTGGCTTCCGCGGGGCAAAGCACAGGGCCAGGATAAGGTCAGTAAAGAAGGGCTCACAGCTGTGAGGTTTTCTGTCTTTCCCCTCAG	95		20_31_58
NM_008683	Nedd8	e2	up	ACGCTGACTGGGAAGGAGATTGAGATAGACATCGAACCCACAGACAAG	48	GTGAGTCAGGTGCTCAGCGTCCTTTCTCTGTATGTGTGCTTGCATGTGTGTGCTTGCATGTGCTTATGACCTTGGTCCTTTCCTTCTCAGGTTGTCTGTCTATACAGCCTTTGTTCTTAGCATTGGTTTGTTTGTTTGTTTGTTTATTTTAGTTTTCCGAGACAGAGTTTCTCTCTGTGTACCCCTGGCTGTCCTGGAACTCAGACTGGCCTTGAATTCATAGAGAGCAGCCTGTCTCTACCTTCCAAGTGCTGGGACTAAAGGCTAGTATTTGTCTAATTCTAAGCAGCCTCTGACCACTTGTTTCTCCAAAG	314	37
NM_146034	Ctage5	e25	down	AACTCTAATGTGCCTGATTCTCCTATCCCTGCTGAATGCGAAGCAGCTGGCCGTGGCTTCTTCCCTCCACCCTTTCCTCCAGTCAGAGACCCATTGTTTCCAGTGGATCCAAGGAGCCAGTTCATGAGAAGGGGCCCCTCTTTCCCCCCACCTCCTCCAGGAAGCATCTATGCAGCTCCTCGAGATTATTTTCCACCAAGGGACTTCCCTGGCCCACCACTTCCTCCGTTCCCAG	235	GTAGGCTTTTTTAATAGTCCCTGCAGATGACAGTTTATCTGTGCTTTACTTGTAGTTTGGTCCCTGCTGCTGTGATACACTATCCAGAACCACCTCGCGGGAAGGAACGGGTTTATATAGCTCACAGCTTACAGTCCAGCATCAAAGGGAGCCAGGGCTCCATCCACCTTAGCTAAGTTTTCATTTTAACTGTATTGTGATAGTTCAGAAAACCACTCAATTTACAAGCAGTTTTAAGATTAAAATTATGTGTAATTCATTTGATAGAAATGTATTGTGGCCTGGTGTGGTGGTGCACGCCTTTAGTCCCAGCACTTGGGAGGCAGAGACAGGCAAGATTTCTGAGTTCGAGGCCAGCCTGGTCTACAAAGTGAGTTCCAGGACAGCCAGGGCTATACA…	1090	34_102	99_109_145
NM_009733	Axin1	e2	down	GAGAGATTGATTCCCTTGGGAGCTGTAAGTACTGAGGTATTAGGGTGCAGCGCTCATTGTTCACTGATGCAGAGTCCCAAAATGAATGTCCAGGAGCAGGGTTTCCCCTTGGACCTCGGAGCAAGTTTCACCGAAGATGCCCCCCGGCCCCCAGTGCCTGGAGAAGAGGGAGAACTGGTATCTACTGATTCGAGGCCTGTCAACCACAGTTTCTGTTCTGGGAAAGGTACCAGCATTAAAAGTGAGACCTCAACAGCCACCCCAAGACGTTCAGATCTGGATCTGGGATATGAGCCCGAGGGCAGTGCCTCCCCCACCCCACCATATTTGAGGTGGGCTGAGTCACTGCATTCCTTACTGGATGACCAAGATGGGATCAGCCTGTTCAGGACTTTCCTG…	959	GTGAGTTCGGCACAGGGTGTCCATTTTCTATACACAGCTCAGAGACCTGGCAAAGGAGCAAGGAAAAGGTGTTGGTAACAGGTGGTCTTGTTTTTAACCCCAGCTGAAATTGCTGCTGCAGCTGCTGTTGAGTTATGGTTTTAATTCCTCTTAGATATTTTCATACTTGTCTTTAGATACCTTTTTATATTTTATAGCATTGAGAATGCAACAAACAAGACTTGCCAGGTATAATTCCACCTACTTGGGAAGCTAAGGCAGGAGAATGGAAAAATTGAGTGTCAGTCAGGGCAATTTGTAGAGATTCAAAATGAAAAGGTGTAGAGGCTTAGTAGAGCTCCTGCACAGCCTGCAGGAAACTCTGAGTTCCCTCTTCAGTAACATGTGTACTGCTAAATA…	29190	41	15
NM_028887	Smchd1	e17	down	GTCCCCCTCATCAACTAAAGGTGAAACCTGACTCAGAAGTTCTGGTTATAGAGAATGGAACAGCTTTCCCATTTCAGGTGGAAGTTGTGGATGAGTCAGACAACATAACAGCACAACCAAAGCTGATCGTCCACTGTAAG	140	GTGAGGTTGTTGTGTGGATGGCCACTGTAAGGTGAGGTTGTTGTGTGGATGGCCACTGTAAGGTGAAGTTGTTATGTGGTTGGCCACTGTAAGGTGAGGTTGTTGTGTGATTGTCCAATGTAAGTTGAGTTTTTTGTGACAGTTATTAATACTCAGATTTTGTTTTGATATTTATGTTAGTAAATGGCAATGACTATTTTTACAGCTCTAAAGTTAAGCCTTAAATAGTAAGTTTTTGGATTGTTGTTTTTAATTCTTGTAAGTTATAACATTTAATGAAACCAAAGGAAATAAATCCAAGTGTGTCTTTTTGTCTGGTTTGTTTGTTTGTTTTAAATCCAATCTTAATGTTTATTCAATGGAAAAATTCTTAGGACATTTCCTTGTCAAAAGGTTTTC…	1369
NM_026653	Rpa1	e4	down	CGTTCATGCTGGCCACGCAGCTGAACACCCTGGTCGAGGGAGGGCAGCTGGCCAGCAACTGTGTCTGCCAGGTCCACAAGTTCATCGTCAACACCCTGAAAGACGGCAG	109	GTATGCGCTTCCTTATCCACTCGCTTGCACTGTAGAGCGGGAACTACAGGTCGGAAGTTCAGGAAGGAGGTTTAACAAGGCAGCGAGGAGCTCAGCCGGATGCAGACGAACATTGCCGCCAAGGGAGGAGTAGCAGAGGAAACAAGTTGGAATCCCAGAGAACAGATTACAGTAGATGTGTCATTTCTTCAGCATTACTGTAGTATCTTCTAAGGAAGAGGTCGCTTACTACAACAAAAGAAACGTTTAATTATCCAGTCTGGGTCCTTTTTTTTTTTTTGTGATCTTGAGTCTTCGGTAGTAAGTGTGTTGAGCTGATATAGAATACGGTTAAGTACTTGCAAGATGTTACATGCTAGAAATACAGTGTGAGCAGAACTGTTGTTCCCATTTCTTAAA…	514	66_70	39_123
NM_001003949	ORF61	e2	down	GCCCTGTTTGTGCTTTTCGTCCTCGCCTACATACACATCGTCTTCTCCCGGTCCCCCATCAACTGCTTAGAGCATGTTCGAGATCGATGGCCGCGGGAGGGTGTCCTGCGGGTGGAGGTGCGCCACAACTCGAGCCGGGCACCGGTGATCCTGCAGTTCTGTGATGGGGGCCTCGGTGGCCTGGAGCTGGAACCCGGGGGCCTGGAGCTGGAGGAGGAGGAGCTCACAGTGGAGATGTTCACCAACAGCTCCATCAAG	258	GTGAGCGCGTTCTGGGCATGTGGGCTTGAGGTCATCCACCCAGTGGAACATCATCAGGCTGCCTCCTGCAGGCTCCACTGACACCGTGCTCCCCTGTGCCTGCAG	105	61_89_120_147	14_22
NM_010585	Itpr1	e61	up	GCTTGGAAAGGGACAAGTTTGACAATAAGACTGTCACCTTTGAAGAGCACATCAAGGAAGAGCACAACATGTGGCACTATCTGTGCTTCATCGTGCTGGTGAAAGTGAAGGACTCCACAGAGTACACCGGGCCTGAGAGTTACGTGGCAGAGATGATCAGG	161	GTAAGAAGGGGCCCCAAAGCAAGGCAGCCCCGGCAGCCTCGGCTCTGCCTTCCTGGTTCAATGTTTCTGGCACCTGTAGAGGAGCCACATACCAAAAACCTATGGACTGAGACCTCAGTACTCTGTGCACCTCTGTTCCCTGAGGTTCAGCTGGCACCAACTCTGCCCGCCTGCTCTCAAGGAGGGGAGGCTGAGACTTGGGGAAAATGGACTCAGGGCTGTCTAACAACTGCCTTATCTCATCTCAAACTCCACCTCCCAGCTTAGTGTCTGTCTCAGTCTACCTCTCCTTGGTATTCCACATTGTTTTTGTTTGTTTTAACATCTCCAGTCTCACTAAGATTGGTCCTTCACATACCCGATGATTAATACGTATAGTTTTCAGCACGACGTGTTTCT…	18454	31_150
NM_001081378	C330002I19Rik	e25	down	CCATTCTTTGCCCCATACCTTTACACGCCAAGGTATTACCCTGGCGGTTCCCAACATCTCATCTCACGTTCATCAGTAAAAACGAGTTTGCCCAGAGATCAGAACAATGGCCTA	114	GTAAGTATATAAAGGGGTAACTAAAATATTAATCTCATAAAAGAACATGGATACCATTAAAAGCTCTTTTTCCTTTTCCTTTCTGGAGTAAAAGAGTACAACTTACTGTATAGTTTTGAAAAACAAGCTATTACAAATATAAACTGTATGTTTTCATTTCTGGTAAATATCTATGCAAGACTAGCCATCTCAGTGACTAAACGTTGAGTTTTTACAACCAGAGATCTCTGGCTTGTAATGCAGTGTTTGCTACCAAAACTTCTCAAACTAGATCTTTATAACTGCTAATTTCTGGTATCTTTTTAAAGGGCTTGCATGTTCTCTCTCTGTGCATTTACATTGGCATTACGGCTTAGCAGATAGAGGTGCAGCACCAGGAAAGCATTCCAGTCTGCTGCA…	676		14
NM_013703	Vldlr	e3	down	TAAAGAAGACGTGTGCTGAGTCTGACTTCGTGTGCAAAAACGGCCAGTGTGTTCCTAACAGATGGCAGTGTGACGGGGATCCTGATTGCGAAGACGGTTCTGATGAAAGCCCTGAACAGTGCC	123	GTGAGTGTGCCTTGACTTGCTTTGGACTAGACCTCCTTTGTGCTGTTCTGTCTCCGTTCTAAGTGATGCTTTATCGATTGCTTGACATTCATTTTTCTTTGCCTGCCTGAAACTTGAGGCCAACTGACTTGAAGGTCATTCCAGCTATTAACAGTTACTCCCTCTCCTTTAAAGACTGCTCTCCCTAGTCTAACAAGACTGACATTCTCTTGGGTAGCTTCCTCATTGAATACTTAAGACTGAAGCCAGCAGATTCAATTAAGAACTCCTTGACTAGGTGCATAGATCTCAAATGTCTGACAGGAACTGGATAGATGGTTTCCCTGATCCTGGAAGTAAAATCGAGATGTGAAGGTTTCCTAAGAGACACACATAAGCTTTGAAACAACCAGATTTTTT…	1327	46
NM_145979	Chd4	e32	up	AGGATGGGATAAAAATAGAGGAAAATAGCCTTAAAGAAGAAGAGAGCACAGAAGGAGAGAAGGAAGTTAAATCTACAGCCCCTGAGGCGACTGTGGAG	98	GTGAGAGGCAGGGTGACTGAGTGCCATGCCGTTGGCAGATGGCTCTGAGATGCCTGCGCACTTGCTTCACCTCTGTCTCATGTTCCTTTGCAG	93	91	11
NM_009621	Adamts1	e1	down	GCAGCTCCGAGCTAGGTGCTATCGCAAGGCCAGAGCGCACAGCCCGGCGGAGAGAGCAGATCCTTGCTCAGATCGAGTCAAATCGGGGCCAAGGCGGAGGACGAAGAGTCCAGGCTCCTATTCTGGACTTGTTCCCCAGCTCCGGGGGCGCTTCTAGGTCCTGCAGCAGCCAGCAGTGCGGAGCCACCAACTCGGTGCTGGAATGAAAAAATTCCCGCGCGCCAGTGCAGAATCTTTCTAAGTGACCCGGAGCTTCGGGTGCTAGCTCTGCACGAACTTTCCCATCAAAGTGATCGTGAATTTTAAGCATCAGGAGCAGGCCAGCGAAGCTCTACGCGTCTAAACGTCTATCCAGACCAAGAGTTCTCTGCGGTGCAGGGTGCGGTGCCATGCAGCCAA…	1122	GTATAAGAGTGACCCCCATCTCTCAGTCTTTACGAGGCGTGACTTGGGGTCACACTCCAGATCGCCTCTAAATGCGAATGACTCAGACTTGCAGTGAATTGAAGTTCTGGGTCGTGACCTTCCCGCTCCCCCCCCCAAAAAAAGTGTGACCATACTCTGCTAGAACACTTATTTGCCCGAATAGTTAATAATTTGAGAAAGAGAGAAAGAATCGGAGGTCCTGTAGATAAGGGCTAAGCGTTTCCTCCGCGAAGCCAATAACCCGACTCCTTACACTGAAGAATCTCTCTCCATCCCTTTAATGCCTTTAGTGAATGTATGAGTTCACTTTAACTAGGTTGTAGTTTCGCGCTGAGTTTTGTAACGTCAGTCCGTGTGAGCACGTAGCGCTCAAAGGAG…	495	12_34_135	46_109
NM_170591	Nupl1	e2	down	CACACCTTCTGTGGGACTCAACTTTGGATCTCTTGGAAGCTCTGTGACCCCAGCATCTACATCTGCTTCAGCTGGTGGTTTTGGAACAGGCCTCTTTGGATCTAAGCCTGCCACTGGATTTACTCTAGGAGGAACAAGTGCAG	143	GTAAGGAGAATGGTCTTGTTCTTAGGGTAAATGAGATATTTCTTTCTTGGTTTCTGTCTTAGTCAGGGTTTCTGTTCCTGCACAAACATCGTGACCAAGAAGCAAGTCCATGTTGCTTTTCCTAACCAAAGGAAGTCAGGACTGGAACTCAAGCAGGTCAGGGAGCAGGAGCTGATGCAGAGGCCATGGAGGGATGTTCTTTACTGGCTTGCTTCCCCTGGCTTGCTCAGCCTGCTCTCTTATAGAACCAAGACTACCAGCCCAGAGATGGTCCCACCCACAAGGGGTCTTTCCCCCTTGATCACTAATTGAGAAGATGCCTTACAGCTGGATCTCATGGAGGCATTTCCTCAACTGAAGCCTGAAGCTCCTTTCTCTGTGACAGTCTCCATCTTCTGT…	2660	129	25_66
NM_024193	Nol5a	e7	down	GCATGGACATATCTGCTATCGACTTGATAAACATCGAGAGCTTCTCCAGTCGTGTGGTGTCTTTGTCAGAGTATCGCCAGAGCCTACACACTTACCTTCGCTCCAAGATGAGCCAAGTAGCCCCCAGCCTGTCAGCCTTAATTGGGGAAGCG	152	GTGCGTCATGGGGAACACAAAGTGGGGGAGTGAAACTCAGCATTCTGTACCGCTATCCTTGTGGCTAGCATGTTGTCCCTAGTTGATGCATGGTGGGGAAGAGAAGAGGGGATGAGCCTGGGAGGTCAGGTTCCCACTTACTCACCTGACCTCCTCCTCGGATCTTTCTCCAG	173		24_95_108_120
NM_024193	Nol5a	e8	down	GTAGGTGCACGCCTCATTGCTCATGCTGGCAGCCTCACCAACCTGGCCAAGTATCCAGCGTCCACAGTACAGATCCTTGGGGCTGAAAAGGCCCTGTTCAG	101	GTACCAGTGAGGGCGCCTGCTCATGTCAGGTGCTGCTTCTGGTGTCCACTGTTTTGTTTGGGGATTACAATGATGGCTGACCAGGGCAACCTGACCTATACAGGCCTCTGCTATGGGGGTGATGGCCAGTCCTGGTGTCTGAGTGATTCCCAGGGCCCAGCAAAAGGGGACCGAGTTTCCAGGTCAGCAAATTGGATGCCTTCCCTCTCTGCCTCTGGGAGCTAGGTTGGCACTTGGTGAGGTAGAAAGTTCAGCCAAGCCTGGTGGGAAATTGTTAGAAGAGGGGAACTTGGCTATTTGGGTCAAGTCTTTTGACTAAACTATTGACTGAATATTCTCACAG	343	23	60_82_115
NM_024193	Nol5a	e3	down	GTGGAGGAATGTGTGCTTAACCTTGGCAAATTCCACAATGTCGTTCGTCTGGTGGCCTTCTGTCCCTTCTCTTCATCCCAGGTGGCCTTGGAAAATGCCAATGCTGTGTCTGAAG	115	GTGAGTCGGTCCCTCCGGAACATGGGATTCTGGGTGGTTGATGTTCTTAGATGATTTTCTTCTAAGCTTGATACAGTCTAGGGATTATTTGAGACCTACAGGATGGCATTTTAAAACATTAATATGCAGGGGCTGAAGAGATGGCTCAGCGGTTAAGAGCGCGACTGCTCTTACAGAGGTCCTGAGTTCAAATCCCAGCAACCACATGGTGGCTCACAACCATCCCTAATGAGATCTGATGCCTTCTTCTGGGGTGTCTGAAGATAGCTACAGTGTACATATAATAAATAAATCTTGTAATTTAAAAAGCACTTAAATGCTTTACAATTGTGCTCCTGGACCTGTGGTAGAGCCAGGCTTTGCAATGATGACTTATATATCTGTCAATCCCCTGAGAGA…	516		24_32_81_129
BC064462	Cep192	e2	down	GGAATGCCAGAGTGCCCGAGGAGCTGAGGTTCCCTCACGCTTGCTGTGTAGGCATTGCTTCACAGACCCTCCTTAGTGTCCTCAACCCCACTGACCACTGGCTGCAAGTCAGCATCAGAGTTCTCAGTATCTGGGTGAATGGTGAGAAG	149	GTGAGTTTCCTGTCTTCTCATTGGGCTTCACTGTTGTACTTTGGTTAAAAATAAATGAATCCATTTTTCCTCCCAGTTCCTGTTCCCGTAACGACAACTCTGAGACTAATTATTTATTATTAAATGCCTAGGCCATAGCTTTGGCTCGTTCCCTGACCCACGCGTAACTTATTTGACCCATTTAAACTCTTGTAAGTCTTAGCATGGCTAGTTACCGCTCCTTCAGCCCTGACCCACTGCTTCCTCAGTCTCTGTCTCATCTCTCCTGAGCTCAGTCCCCTGCAGGCTTACCTCCATCTCACTCTTTCCCAGAAGCCTCACTCTTCCTGCCACTCCTCAGCTCATTGGCCATCAGCTTTTTTATTGATAGGTGTTACTTATAAGAGTTTCTCTCAGCCG…	4067	15	23
NM_023122	Gpm6b	e3	up	TGAACAGCAGAGCTGAAATGGAAATTGGCAGGTACCACTGGATGTACCCAGGCTCAAAGAACCATCAGTACCGTCCTGTGCCAACCCTGGGGGACAGGGCTGGCCCCTTGAGCAGTCCAG	120	GTAAATACAGCCTTGGGGTGAATTCCACAAGCAACTCGACTGTTATCTTGATTGGGATTTATAATGGATTTTTTCAGTTTGGTGATATTTTATGTTTTTCTTGATGCATTCATTTGTTGACATGGGTGTGGGTGGAAACAGCCCTTTAATAATTTTTAAATCATTTTCATTTTTCCTCCCCCTTTCCATTCCACCCCATCTTTCTCCACCTTCTTCCCACCTTCCCTCGCTTTCCTCAACCCACTTCTTTGTATCAAAGGGAACAGTGTGCAGTAAGCTATGCCCTTGGGTTAACCACAGATTTTCAGATGTCTGAATCAATAATGGTGGCAGGGGTATGTACATATCCACTACAGGGCTCAGAACTGAGTCAGAGATTTCAAGGAGCCTCACCTATGA…	13343	22_28	15_54_124_130
NM_175557	Zfp384	e20	up	AAATCCAAAACTTGTGAGAAAGCCATTTCTGTGGGTCAGACAGTCATCACAAAACATCGAAACACTCGGTACTACAGCTGCAGAGTGATAGATGTGACATCTCAAACCTTCTATGAGGTCATGTTTGATGATGGCTCCTTCAGCAGAGACACATTTCCTGAAGATATTGTG	171	GTAAGGAGGATTCCCCTGGATGTCTGATTCCTTAGAACAGGAATTTACTTGTTTAAGCTGTAAAAAGGTAAGGCAGTCCAAAAGTTAAGTTCTGACCTTTTTCTCTGGTGAGTACCTTCTTGCTGAACTCTTACATGGGACAGGACTTTGTTTGGAACCCCATCTCTCACTTGATGTCCTGTATGTCTGCTGGAGGTGGCTCTATAAGTTCCCTCTCCCTGCTTTCAGGCATTTCATATAGGATCACTCCCTTTGATCCTGGGGTGAATCTCTCAACTCCCAGGTCTCTGGTGCATTGGGGGGGGGGGGGGGTCCTAACCTCCTATTTCCTGAGGTTACCTGTTTACTTTCTTTCTGCTGGCTTCAGGGCTTAGTCCAGTCTGTTAACTTTTGCCTTTT…	13576	137	137
NM_001081132	Upf2	e3	down	GTTAATCAACCTAAATTTAACCAGAGGCGTATCAGTAGTGCCAAGTTCTTAGGAGAACTTTATAATTACAGAATGGTCGAATCAGCTGTTATTTTCAGAACTCTTTATTCTTTTACTTCATTTGGTGTCAACCCTGATGGGTCTCCAAGTTCCCTGGACCCTCCTGAGCATCTCTTTAGAATTAGACTAGTATGCACTATTTTGGATACCTGTGGCCAGTACTTTGACAGAGGTTCCAGTAAACGAAAACTTGACTGCTTCCTTGTATATTTTCAG	276	GTATGAAAGCACAATATACAATTTCATATCACTGAATGCATATGTAACAGAAAGTTTAGCAAAGAAATTATATATAGTTTATATTCACAATTAGGTTGTACTTACTGTAGAGACCTTAAATTGTGTGATAGATTCATACATAAACACTAATTTTTTGCAGCTTATCATTGATAATGATAGGTTGCTAATTTTGAAGAGTAAATAGATTGTGAATTTGGCACAATAATTTATGGATGGTATTTGATACAGTAATTCTTTTCTTAAAGTAAAAACCTGTGGGGATTTTTTTGTTTGGTTGCTTTAGTTGGTTTGGTCTGTCACCATGTAGCCCAGGCTGGCCTTGAAATCGTGACCTCCTGTCCCTTCTTCCCAAGTGCTAGGATCATAACCTGCCTGCCA…	1873	136
NM_026647	Zdhhc21	e2	up	GTACTCACAGAGAACTGGTATTGAAGGGAGGCCCATACGATGGAATATGAAATATAAAGAAATAAATAAAAGAATGACTCAAGAAGATAGCACTTCTAAATGCAAGTGCCAGAAAAATCACAGTTCATCTCAGTGAATTTGCAAGTG	147	GTAAGTGGGCATTCAATTTTACATAAGAATGTGTTTGCTTTCCGTGAGATAGTGTGTCCTTGAAATCTAGTGCTTAGCAAATTCCTTTGCTAATGAAGAATTAAAGGCAATTTAGGCTTTTTCATATTAAAATTTAATAATGTATTTTCTTAAGACTTTAATGTCAGAAACATCTTTTTAAATTATAAATCTTAATGGCTTTATGCAGTTCTTTCTGCACTACATTTTAAAAACTAATCTTAAGTGAGAAAGTGAAGCTCAAATTAAACATTTTTGTTTTTAAGACCATTGGTGTCTGTGCTTTAGGCTATTTCTATTTTTCAGTTGGTTGAAAAGAATGTAGAGTTTCATGTCCTCACTAATAGACTTAGAAGAAAACATAACTTGTACATATAGCAT…	6229	120
NM_013720	Mga	e15	down	CAGCGCGGCCCTCTCCTGGTGGTGTGTTCACACAGTTTGTGATGAGCAAAGTTGGTGCCTTACAGCAGAAGATACCCGGAGTTCGCACACCTCAACCCCTTACAGGGCCACAGAAGTTCAGTATCAGGCCTTCTCCAGTAATGGTCGTCACACCTGTGGTTTCTTCTGAGCAAGTTCAGGTGTGCAGCACTGTAGCTGCTGCTGTCACTACTTCCCCTCAAGTGTTTCTAGAAAATGTTACTGCTGTGCCATCTCTGACTGCTAATTCTGATATGGGAGCTAAAGAAGCTACATATTCTTCTAGTGCCTCCACTGCTGGGGTTGTTGAGATCTCTGAAACTAATAACACTACCCTTGTAACATCTACCCAGTCTACAGCCACTGTGAACCTTACCAAAA…	624	GTAAGGACTAGTTCTTTTCAGCTGCTTTATTATAAATAAAGCTCCTTAATTAAATTTTACAGTTGTAATAAAATTAGGAGTTTCTAGTTTAGACATTGTCATCTGTAAATGCATTGGGCTGCATTCATAGCTATCTTGAGATGTATGTAGGCCACAATTTATAGATATGCCTGAATACATTTTAGAGTTTCAGCCATAGTATGACATGTTAACATTCCTAAATCTTTAAAATTCTACAAAACTGAACCCTAAAAATAACAGCTTATGGCTAGTTGCAAGATTAGGAATGACCACTGTCTATACAGTTCTGAAGCCAGATTCCAGAGTACAGGGATCAGCTGTCTTCAAGAGATTATCTGATTGATAGATTAATAGGACTAAAGTTGAATCCAAGGAATA…	4326		116
NM_198102	Tra2a	e2	up	GTTAATGTTCGTGAAGAAATTGAAGAGTTTTTTCCAAGAATGTGGAAGATAAATCAAGATAAAAGAAGGCTAATGAAAAGTATTAAAGATCAGAAAATTAAAATTGAATGGGGGAAAAAATTGAACAGAAGATTGGTCAGATAGAAGCACTTGAATATTTTTTTAAGGCTATTTTGAATTGTTTGAATTGGGGAAGAATACACGAAGTATGAAAAATGAAAAACTCAATGAAGAATGAAGAGAAGTAGAAAGCAAGAGTGAAGTAGAATTAAAAGAATCTGGAAGAATGAATGGGTCCTAGGTTAA	306	GTAAATGTATGGTTTATGTTCCAGTGTCTGTATGATCAAGTTGTAGATGAATTTGCATGATTACTTAGTTAATAGAAAATTGATGATCTGGTTCAAGTAGGGAATTATTGAGGACAGTTAGCAGTATTAACAATGGGATATTAATGAGCTGAAATTTTTTTCTGGAGGGTGTTGCCTAACCATTTGTTTTTCAGGAGCAATCAATATAAATAATTACGGTACTTTAAATGTTAGGTGTTAGGCATCTGCATGACCAGTGCCATTTGTAATACTGTCTTCTTTGTTAG	287	12_114	100_135
NM_019537	Psmg1	e30	up	TTGATCCTCCAGAAGAATTGGGAGCAAGTATCTCTGTCACTTCAGATGAGCTAGAGAAATTGCTCTACAAACCACAAGAAGGAGAATGGGGCCAGAGGTCAAGAGATGAGGAGTGTGATCGGATCATCAGTGGCATAGACCAGCTTTTAAACCTCG	156	GTGAGCTGCCTCAGGCTGAAAGCCTGACTTTTAAGTTTTCCGTAAAAGAATTAATTGAGGTTACGTTCTTTACTTAATTCCTCTTGGTTTGTTATAGTAAGTGGAGCCCTCTCTTTGGAATAGTTTTTGTAGCTAAATATCACCTATAGGTGAGGAGCTTACTGTTTAAAACCTTAGAGGTTTCTTTTCTCTTACAG	197	66_135
NM_016806	Hnrnpa2b1	e1	down	AGTAGCAGCGGCGCCGGTCCCGTGTGCAGGAGCTCCTTTGCGGCCCAGTTTCTTGGCCATCGCCTGCTCTCCCCACAGCGCCAGGACGAGTCCCGTGCGCGTCCGTCCGCGGAGGTCTTTCTCATCTCGCTCGGCTGCGGGAAATCGGGCTGAAGCGACTGAGTCCGCGATGGAG	175	GTAACGGGTTTGAAATCAATGAGTTATTAAAAATGGCATGGCGAGGCCGTAGGCACCGCAATGGAAACCGGCCACCCGCCTCCGTGGTCCGGCGGAGGGGATGCGGCCACTCGAGTGGCGGTTGGCCTTGGCGAGTTTCTGAGGGGTCGTTGGAGGAGGCCTCTGATTGTCCGACCGCCTTCCCCGCCCTCAGCCGCCCGGCGCCATTTCCCTCAGTTGGGGTGGGGGATGGGAAGTGCCCGCCGCGACCGGGCTGGACCGCTAAAGTAGCGCGTGAGCGGGCCATCGCTGGCCTTTCGATGTGCGCGGGCCTAGGGGCTCGGTTGTGTTCGCGGCGGAACGTTTCTGGGGCCCCCCCGGCTTCCCGGAGCGAGTCTGCGAAGCTTCCCCTCCCCCCTC…	2375	27_35	97_143
NM_027148	Exosc8	e7	up	CTCACAGGTGATTAAGAAAGAGGATTTATGCATTTCTCCAGGCAAG	46	GTAAGAGCAGCCTGCGCTTTTATGAGCTCTGAAGTGGCCATGTGGCCTAACGGGGTAGTGGAGATTACTCAACCTTAAACCCTGACATTTTAGAGTTTAGAAGGAATCCTGCAAGTTCATTTGACCCTGTATTTGTCTAAATAAACAATTGCTTCATAAATCCTTTCCAGCTGGGTTTTATTTAGTTTAATGAGTTAGAGTCACACTATGTACCCGGGCCGGACTTTCCCTCCTCCTTCTGTATCTTACCAAGTGCTGGGATTACAGACAGGTGTATGCCATCATGTCATGTCAACAAGTAACAAATTAGCTGTCTAGGAAGCTAACTTTTAAGCTAAGGTTACACACATACACACCTTCTAACTAAGGAAAAAAAAGCTTTTATTCCTTATAATAGAT…	809		52
NM_177338	Hmbox1	e2	up	GAGGGACAGCAGTGTGATAAAAGAGGAAATCAAAGCCTTTCTTGCCAATCGGAGGATTTCCCAAGCAGTTGTTGCACAGGTAACAG	86	GTAAGAGCCGCAGAGCCCTTTATTCTAGAATCCTGTCTCTACCGTCTCTGCCGTCTGTGCAGATGTTAGACTATCGCTTGTATTTCCATGCTGCAGCCCTGTCAGCTTGGCATGGTGACAGAAGCCTGGGGTTTAAACCAGGGCCTCTGGGATCAGAGACATGTTCCAGTGAGCTTTCAAGAAACTTGTGCTAGTAAAATTTGTAACATTAGTAATAATAATAATTAGTAGTGATAATCCCGATTTTGTAATTGAAAGGGGAATGACATTTCCTTTTGATTATGGCAGAGCCTATGACACACCATCAGCTGCTGTCTGTTCAATATTTTTAAAAGCGTCACAGTTCTCTAAATTAAATCTAGGATTTTACCAATAAAAATGGCTCTTGAGGAAAAAGTA…	23777	82	128_141_149
NM_019640	Pitpnb	e10	down	ATGCGTAAGAAGGGTTCCGTCCGAGGCACGTCGGCTGCTGATGCCTAGATGAGGCCCCTGTAGGTCAGAGACATTATCAGACTGT	85	GTAAGTGAAGACCCGGGGAAAAGAGTGTCCAAAAGCCTGTGCCTTTTGGTGATGGGGAGTTAACTAATGAGCACACAGGTTCTTGCCAGTTGACGGGATTCTCCATTTAGAATTGAATAGATGTCCATCGTAGAAACCGTCAGCCTATGGAGTGTCTCACTGGGTCATTCTATGGACCAGGTTGAATGTAACAGTCTCCATCTGCTGTCAGTGACTGCTTACTTAGTGGCCCTGGCCCGGAAGCTGGTTGACCTTTTGATAGCCAGCCAGTCAGAGGACCTGGTTCTCAGTAGAGCCTTTTGTGATTCCCAGGGAAATCTAGGATTCCTCCTGCCACACCATGAGGCCCACCTCAGTAGCTCACTAGAGGTGTAAAGTGTCCCATGTGGCACAGGTTGC…	898	72	15_52_95
NM_016681	Chek2	e4	down	GAAATGGGCCCTAAAAATTGTTACATCGTATACATAGAGGATCACAGTGGAAATGGAACCTTCGTAAATACCGAGCTTATTGGGAAAGGCAAACGCTGTCCTCTGAGTAACAACTCTGAAATCGCACTTTCACTATGTAGAAATAAAG	148	GTAATGTTATTACGGTTAATGAGCTTTTCTTAACTTCCTCTGTAAAGGGAAATTTTTGTGTCTCTGTCAGTTATGCTTTAATAATGCTTTTCAGTCAAATTAAGTAAGTCAGTGTTCAGTAGCATCCAAGAGTTACACCATTGCCTGAGTTGTGGGGTTTTTGTTTGTTTTTATTTTTGTTTTTAGACGAGGTCTTACTATATGGCTGTCCTAGCATTCCCTATGTAGACCAGGGTGGCTTTGAACCCTGCCTGCCTCTGTCTTCTGAGTGCTGAGAACTTACTTTGAGTGTGTGTGTGGTTTATGTATTTGTGCATTTGTGTAGGTGTGGAGGCCAGCAGGGGATGTAAGGTGTCTTACTCTCATCTCCACCTTAATTATTTACATTTATTGTGTGTG…	818	65_141	47
NM_013842	Xbp1	e2	up	GAAACTGAAAAACAGAGTAGCAGCGCAGACTGCTCGAGATAGAAAGAAAGCCCGGATGAGCGAGCTGGAGCAGCAAGTGGTGGATTTGGAAGAAGAG	97	GTAAAGGGACTTCAGGCCATGCTTTCATCCCATCCATATCAGGGCCCATCCTAAACTGCTTCAGCCCTTTAGAATACAACCCAAAGTGCCATTTAAAGTTTAACCAGCCTAGCAGATAGGCCGTGAAAGCAGACGTGACTCACCCTGGCCTGCCCTCCCCTCGGAGATTAGCCAGGTTGGATAGATCATTGGTTGCTTAAGCTGTAGCGCCGCCTGTCTTTGCCAAAGGCTCACTAACGCTGCCCTTCCTTCTGGGATCCCCCCCCCCCCGCGCGCCCCCAATCCTCCCACCCTCTGTATCCTTTCTGCTGTCAGTGCCCTTTTGTGCCCCTCCACCCCGGCATCCTTTTACCCTTTGGGGAGTTATTTTAGTTTCTAAGTTAAGTTTAGTTAACTTTA…	1313		42
NM_144920	Plekha5	e11	down	CATGTCTATGTAGCTGACAGAAGGTCAATGCCAGCTGGCTTAACTTTACAGGCTGTTAGTCCCCAGAGCCTCCAAGGCAGAACG	84	GTGAGTGTGATGACTTTACTTATCATATGCTTGCTTTATTTGCTGCCCAGAAAGACATGAAGCTGACATAGTTTTTAAGTGTGAATTTTCAGAGACATCACCTACAGAAAAAAACAATATTGCTTTGTAACAAAGATTCAACATGAAAAGAAGGTAGACTTCTGTAGCCATGCCAGTGTCTCTGTGGCTGCCTTCCCCTGAGTGTCAAATAAAGGAGCACATTTCACGTTTAGCTCTGGGTTTTTGATTTGTTATCCCCCTTTTCTTCAAAATAAAAACCAGACACAGTGGAACACAGGGATGGATGGCTAGGAGTTAGGCCAACCATGGCTACATAGCATATATGACCACATGGCATACGTGGCCACAGAGTTTTGGTTTTGCTTATCTTAAAACCCA…	3152
NM_013826	Mocs2	e5	up	GGACTACAAGAAATAACTTTGAAGGCAAGAAAGTCATTAGCTTAGAATATGAAGCGTATGTACCGATGGCAGAAAATGAAATCAGAAAAATTTGTAATGACATTAGACAGAAATGGCCCGTGAGACACATAGCAGTATTCCATCGGCTTGG	151	GTAGGATCTTTTTATCTTTTGAATGGTGAATATGGTTTTCCCTGAGGGCAGTGGAGAGTGCGTCCAGCATTCACCTTGATTGCTGTGGGATTGCAGCTTCAGGTGCCCTCGCCACCTCTTCTGCTATAACGAAATGTGCCAAGACCTTCAGGTCCCAGCCTGAAGTGCCTGTGGGAATGTCTGCCTAAATCCTTGACCATAGACAGTTGTTCTGGGCTCTTAGCTCAGAGTATGGTGAGAGTTGGCTCCAGATCTGAAGCCATTAAAAACAGTTGGCTTGTCATCCCACCAAAAAGAGTGGCGTTCCAGGATTTCAAAAGAAGCCATCAATTAAGACATCTGTCATTGTTATTAGCCATAATTTTATTACTAACCGCTAATGCTACTGGGTGTTGCCAG…	796		46_87
NM_001038999	Atp8a1	e2	down	TACTGCAAAATACAACGTGATCACATTCCTTCCGAGGTTCCTCTATTCTCAGTTCCGAAGAGCGGCTAATTCGTTCTTTCTCTTTATTGCCCTGCTCCAG	100	GTAAAGTTCCATCCATCCTCCAACCTCTGTTTGAAGCCAAGTGTGCAGGAAGTGGGAAATATTTTGTTGAAACCTCCACCAGTCCCCTGAGGCTTACAGAAAAGCAGAGATTAACCGGCCTTCGTGCATATGCAGTGCTGCTGCTGCCTGCACGCAGGGTCAGGTCTTCTACACCCCTCCAAGCCAACTTTGGTTCAAGTTTATCCAAATATGTGATATGGTCTATAAATTCTAAGGCAGGAAGTGTACATTTTAGGTGTTGAAGAGAGGAGGGACCTAAATTATCCAGCTAGCTTTACTGCAGTGAAAAGTATCAATACTAAACAGCTCACTATAAAAATTATCACTTACAAAAATGACCACTTAAGTTAGTTGTTATAGATGATTAAAGGGAAAGAA…	905		54
BC019143	1300010F03Rik	e31	down	AAAACGGAGAACAGACTCTGTATGTGGCTGCGTGCAACCCGGTTTCCTTGTACTTCATGAATATGACAGGGAAAAATGGCTTCTTTGTGGACTTCTTCGACATCTTCCCAAGGATGGCCAGTGGGTCCTGGCGACCATTTGTAACAGTAGCCCCACTGGGAAGTCCTCTGAGGGGTCAAGTTGTTCTGCATGAGGAGCAG	200	GTAAGGCACACTCGTCGCTCCCGGGTACCGATGTGGGAAGAGTGAGTGCCTTAAAGGAAAAGTAAGAGTGACGTCAGCTATGATTGAAAACCTGAGGGTTCAGAAAGATCCAGGGCGGGTCTCGTGCTGTAGCAATAACACAGATCACAAACATGGGCTACTGTCTTCTCACTGTGGAGACTTGAATGCACTTTGCAAGTCTGGAAGCAGGCCACCAGTCAGTTTTCTGCCTTACCACGTGGACAGTTAAGAAGCTGTCAGTCTCTTTAAAGAGATGGACAGAAAACTAGGAAACCAACAAATAAATACACCTCCTCCAGGTTGTGTAGAAGTGGGGTGACCTCAGAGAGCGTGGTGGGGAGAAAGTAGGTTAGGAGGGTAATTGAACTCAGAGTGCCA…	5471	26_41_76_130	23_35_96_113_117
NM_010560	Il6st	e9	up	GTCCCTCTTGAAGATACAATGTCTCCTCGAACTTCCTTCACTGTGCAGGACCTCAAGCCTTTTACAGAATATGTGTTTAGGATCCGGTCCATTAAGGACAGTGGGAAGGGCTACTGGAGTGACTGGAGTGAGGAGGCTAGTGGGACCACATACGAAGACA	160	GTACGTAAAAGTGGTGAGGTGGGGGGAGGGGGAGGGAAGTGGAAGGCCGGAAGGCCAGGGAGGCAGAAGGCCGGCTGCGGATTATGTTGCCCTCACTGCTGTACATGTGATCATTTGGGCCAAGCTGTACTGTTGTATTATTTCACAAAACAACCTTGATATATATTATTGATAGTATAAGTGTATTTGGTACCTAAATAGGTTATACTATAGTACAATGGAAAAGTATTTTTAAATGTCATTTAAAAAAACATTCGCTTAGCTTTGTTCAAGGAAGGTGGTCCCAAGATGCCCCTTACTAGAGAATTGTATCCTAACTCATTAAAATCCCACTGTCAGAGCCGGCTGTGGTGGTGCACGCCTTTAATCCCAGCATTGAGAAGGCAGAGGCAGGATGAT…	2946	17_51_56	21_28_32_58_117
NM_010560	Il6st	e8	up	TGAAACCCACCCCACCATATAATTTATCAGTGACCAACTCAGAAGAATTATCCAGTATATTAAAGCTATCATGGGTCAGTTCAGGGCTGGGCGGTCTTTTAGATCTAAAGTCTGACATCCAATATAGGACCAAAGATGCCTCAACTTGGATCCAG	155	GTAAATTGAACGTTGCTGTTTATGCTAATAGTGTTGCTGCCTTCGTTTGTGTGCTTGCTTGCTTTGTTTGTTTTGAGCACTAATATGAAGACTTGCCTGTTTTCTCAATGTCTTAATGTGAAACATTTCATCTGACAGACAGACAAGCAGATAGAACAGTGGCCTTTAGGAAACGAGGCAGGGTGATGGGAACAGGATGCAGGATCAGCGTGCAGGTGGAGAGGGGGTTTTAAGCGTGAAACTGAGCACAGGTAGTTCAGACAGCTTGGCGGATTTTGCTGGAACCGTTTGTTTGTTGTCTTTGGGGGGGGGGGCTGGAGTAACAGATTTTCTGGCCCCCAGCTCTTAATAGAGGATTTGCCAACTCTTAAAGTCCAGAAAGTTTTAGTGGGGATTGCA…	1824	65_70_81
NM_019419	Arl6ip1	e1	up	CTAGCCTATATAAGCAGACTGCGGGGCGTTCCCCCGCGCTCGGGTTGCCTTGCTGGTGTTGGGGGGATAGTGTGTGTTCGCTCGTTGATAACCGCGAGTCTGGAACGATGGCGGAGGGGGATAACCGCAGCAGCAACCTGCTG	143	GTGAGTTGCGGTGGTCAGTCTGTCCCCGGAGTTTCCGGATGGGCCTCCTGGCCTCGGTGGACTACCAGGGACAGCCAGGCCTTATCTCCACGGTGGAGGTCGCTGCTGGCGATCCCCAACGTCCCCCGGAATCCTGCACCATAAGGCTTGGGCCGTGCGTGAGGAAGTGTGAGAAGGGGGCTGTGGCAAGAAGGAACCTGGGTAACAGGTTGGGGCACTCGGCCGCCAGGGGCCTTGTCTAGCGCTCCGGCTCAGGCCGGAGACCTACCTGTTTTGCCCTTTGATCTTAATCTCATGTTCCGTAGATTATTTTTAATCATGATTCTTTTTCTCCTAAAACTTGGCGCAAGGGTGGAGGGTCAAAGGGCTGCTACAGAGAATTAGTTTATCGCTGACACA…	2201	24_78_100_118	41_68_150
NM_010918	Nktr	e5	up	GTAATGGAAAAGGTGGAGAATCAATTTATGGTGGATACTTTAAAG	45	GTAAGGCCTAGTATTTTGTGTTCTTTTGTTTTTGTTTTTGTTTCAGTTCTGATATAAAGCAAGTTTGGTCGCATACTTTAATGAGAAGAGGTTTACTTGTAGTTCACGTTTGCATGAAACTAATGCTGCATGAAAATACTTTATTTGCATGAGCTTGGGGATAAATTATATTGTAATATATAACTTTTAATTGACAAGATTAATTAAGGCTAACTTTAAGGTTAAACATGACTTTCAGCATGGAGGTTAGGCAACTATATACATGAAAACTCCTATCTTCCTGCCTAAAACTGTCAACATATTCTTTTGTTTATAG	316
NM_153798	Polr2b	e18	up	GTCTGTTTTCTACCGATCATACAAAGAACAAGAGTCTAAAAAGGGATTTGATCAAGAAGAAGTGTTTGAGAAGCCTACACGTGAGACATGCCAGG	95	GTAAGAGACAGCGATGTCTGCTGGGGTCAGGGCTTGTTAGCAGCATTCTTCAGTGTCAGCACGAAAGCCACAGCGAGCTCATACACAGGCGCAGGAAGACTAGCTCCGGGTGACCAGCTCTGACTTAAGCCAGACATAACAGTCCATATTGGCCTTTGATTTGAAGACTCCTATGTAAAGCATTGTGGAATTTCTTAAGACCTCATACAGGATATTCAGAACATACAGGACAAAACCAGGGTATGTGGTCAGCATGTCCTTTAGCCAAGTCACTTTTTTGTGTCAGTGACTGGTAGGCATGTTACAGCAACAATATGAAATAGCTGGCAGGCATGAACAAAATGACTACAGCTATTCTGGGGGGAGTTAGACCATAATAACGTCAAACTGTGGGGTTCC…	2060	51	23_30_108
NM_008566	Mcm5	e7	down	GTACCTGTGTGACAAGGTTGTTCCTGGGAACAGGGTCACCATCATGGGCATTTATTCCATCAAGAAGTTTGGCTTGAACCCCAGCAAGGGCCGGGACAGGGTAGGTGTGGGCATCCGGAGCTCGTACATCCGAGTGCTGGGCATCCAGGTGGACACAGATGGCTCTG	167	GTGAGTTGCTTTGAATTTCTACACTTCTCTTAACAAGCTGCTCATGTGATAACCTGGCATTCTTGAATTGCTCAAACCATTAGGATAGGATGTGCTTTACTTGTGTGTGTGTGTGTGTGTGTGTGTGTGTGTGTGTGTGTACGCGCGCGCGTGCATGCGTTTGTGTGTGCATGCATGTCGTATGTGTTTGTGTGTGTATGGTGGGCATACTAGGCAGATAGTTTACCACTTAGCTATATTCCCTATCCTAGAGTGTTCATTTTTACAGTAAGCAAAAATTTGTTGCCCTAAAAATGTCTATTTATTGGTTTAGTTGTAGCTCCTGCCCTGAGGTTGTTGATTGAGTTGCATGACTCAGTGCTATAGATGGGATGTGGTGTGTATCCTGTGCTGCATCTT…	1503	27_57_67_73_78_120
NM_026872	Ubap2	e2	up	ATTTTGTATTTTGTACATACATTTTGTATATTCTGTATATGATGACTTCTGTGAGCAATGATCGTTGCCGAGGTGCTCGGGAAAAACCACAGATGCCAACAGCACACGCAGCCCAGTCACAGAAACAAGTGGTGCAG	137	GTAAGCTCCCGAAAAGCCTGACTCCCTTAGACGGAACTACACTTTCATATACTCCCCTTCCTAGGAGACTCAGGATTTAACCTTGTCTTTATAGAGTGACTAATAAGTGTAGGAATGAGGTGATCATGGTAAAACTGAATGTTGTTCCAGGAGAATCATTGTGTAGTTCCGAATTCCAGTTGTCACCATCTCCTATAGCAATTCTACAGCAATTTTCTTCCTTCCTTCTCCTTTCCTTCCCTACTCCTTTCCTTTCCCTCTCCTGCTTGTCATTGTCTGGCATGTAATACTAGGAAGTGAACCCAGAGCCTCCCTGTTCTAGACGAGCACTCTACTACTGACCTGTACCCCTAGCCTGTTATTCTTCTAAATGAGACGGTTGAGTAGAGCATGGAGCAC…	9398	57
NM_021450	Trpm7	e18	up	GTCATATTAAGCATTTTAGTTCCACCTGCCATATTAATGCTAGAGTATAAAACCAAGGCTGAAATGTCCCATATCCCACAATCTCAAGATGCTCATCAAATGACGATGGAGGATAGTGAAAACAATTTTCACAACATAACAGAAGAGATACCCATG	156	GTAAGGAAGAAAGACTTCAGAGCATATATAAATTTGTTATGCACTAAATAGAAACTAAACACATATTTTTAATTTTAG	78
NM_021450	Trpm7	e20	up	TTGGCATATTTAGGATTTCTGATGCTTTATACATTTGTAGTTCTTGTAAAAATGGAACAGTTACCTTCAGTTCAAGAATGGATTGTTATCGCTTATATTTTTACCTATGCTATTGAAAAAGTCCGTGAG	129	GTATGTCTATAGTTTTTTTTTTTTTTACCAGTAAGTTATGTGTTATGTGTATGTGATACATAGAAGTATGGAACATGTTTGTTTTTGCTATTCTAAAAACCATGTTTTTTGTTTTGTTTTAAATATTTTTGGTTAAGCTGGGCATGGTAGTACGCACTAATCTTAGCACTTGTGAGGCAGAGGCAGGTGAATCTCTTGAGTTCAAGACCAGCCTAGTTTCCAGAGCAAGTTTCAGGACAGCCGAGGTTAAACTGTCTCAAGAAATCAAAACAAAGAATAGTTATTAATAAATTATGTTCATTTTGCACACTATTACAAATATAATTAGTCTGTAAAAGCAAAGATTTACTCATTACACGTGATCTGACGTTCTTCAGAAATACTAAATATGCATGTAGG…	1227		140
NM_008316	Hus1	e1	down	GGGACTTTTGTCCGCCTTGGACCAACGCCGCCGTCGGCCTGGTATCCGCCATGAAGTTTCGCGCCAAGATCGTGGACCTGGCTTGTCTGAATCATTTCACAC	102	GTGAGCTGGCAGGGCTGCGGGGAGCGAGCGGAGAGTGCGGCCCTTGTGAGAGGACGGGCGGGGTGAGGGCGGCCCTGAGAAGAGCCACGGCTACCAGGGACCTTCCTTTTGCAGCCCTCCCGCACGCACCCCTCCTTCCGCCCGGGGTCTGCCTAACCTTGTAGCAGTTGTGAGCTGCAGTACCCGGTGGCTCCTACGTTTCTGTGGAATGTGGAACCGCCTGGCCCCCGGTTGTCAGTTGTCTTCTGAGACTGTTTCTTTATTCTGTTTCCGTTTTGAATTCTGGTGCTGTGGGCTCGCAGGGTTGTTGGGAGACTGGCAGGATGTCAGCAGCATTAAAATACAAGAGTGATCTGTGAGCTAGAAAGAAGTTCTGCAAGAAGACCAGTAGGCTCCTCA…	434	100	12_19_56_60_67_97_144
NM_134034	Smek2	e1	up	GAGAAAGGCAGAGAGTCGGGTTACAAGATGGCGGATCTGTAGTAGTAACCGCGGCGGGCGGCGGCAGCGGGAGAGCGAGCGAGCTCCGGGACGCAAAAGGAAGGGAGAGTGGTTGTGCGCCGCGGTGAAGGGAGGGGTAGCGGAGACCACGAGCGGAGGGCTCTCGGTGGCTCTGGTCACCCCTTCTCGCGGCTAAACCTTTAGAGCCATGGTAAACTCGGGCCTCTCCAGAGTCGCTGCCACCACCGCCGCTGCCGCCACTACCGGCTCTCAAGAGTGAGGGATACCGGCGAGGTGAGCGAGGAGGTGGCGGCTGGAACGGTGGGGCCAGAAGCCACCATGTCGGATACACGGAGGCGAGTGAAGGTCTATACCCTTAACGAAGACCGGCAATGGGAC…	481	GTAAGGGTATTGGAACGGTGGGGTAGGGGATAGTGCATCGGTTGCGGCACAACCTGAGGGTTAAGCGCTGCGCTCCGGTACTGTATTCTGACTAGCACCACTAGGGACAGCGCATTGGTCTTGAGCCTGCCCTTCTTTACGATAAAAACAAACTGCTGGGCCTGGATTTACTCTCTGTCAGACGTGAACTCGCAGTTCTCCGCCTCCATCCCTATTGAGGATTTGACTCCTTCTCCCCCCCCCCCCACCCCCCCATCCCAACCCGGTAGTTGAGGTTTAGAATGTATGAGTGGGAAG	297	32_68_85	5_20_26_58_104
NM_011162	Mapk8ip1	e3	down	GCTCACCCATGACATCAGCCTGGAGGAGTTTGAGGATGAAGACCTTTCGGAGATCACTGACGAGTGTGGCATCAGCCTGCAGTGCAAAGACACCCTGTCTCTCCGG	106	GTAAGGGCTGGGAGGATGGGGACAGAGATGAGGGGACCCCAATATTTACAAAGGAGTTTTTGAGTGTGTGTGGCACTCCCAGGAAGTGAAATAACAATACAGGAAGCATCCGGTATAATGTTTGACACATCTTGTGTGCTCAATCCGAAATCTTCATTTAATATTTTGTATTGTTTTGCTGGTGCTAAAGCCAGAAGCAACTCCTTCAGTTGCTCACAGGGAGAGAGAATGGAGGAGGCTTGAGGGCCAGAGTTAAGAGAAGGGCCTCTCAGGAGCATCTTGGCAGAGGGCCTGCAGGGTGGAGCCTGGTGGACTCTGCAGTGCTTTGGGGCAGGAAAGAGGAGCCCGGGTGCTGCTGGACTAGCTCCTGTGGCTGCTGCCTCTGCACCACCCTGACCA…	1755		18_32
NM_010864	Myo5a	e17	up	ATTTGATGAGAAGAGGGCAGTGCAGCAGCTAAGAGCATGTGGTGTCCTGGAGACCATCCGGATCAGCGCAGCAGGGTTTCCCTCACG	87	GTGAGCCCAGGCTTCCAATGGAACTGAGCCTTCTGCAAGCAGTTCTTGAATAATAAGCTCATATGGGATTCTTTTCTAG	79	12_71	65_98
NM_011121	Plk1	e2	up	TCCCTCCTGGAGCTGCACAAGAGGAGGAAGGCACTGACCGAGCCTGAGGCCCGCTACTACCTGCGACAGATAGTCCTGGGCTGCCAGTACCTGCACCGCAATCAGGTCATTCACAGGGACCTCAAGCTGGGCAACCTCTTCCTGAACGAGGATCTGGAGGTGAAAATAG	169	GTGAGGTGCTGGGCCTTCGGGTGTCTGGTGTCAGGGCAGGAGGGGACAAGGAGGGGAAGGTGAGGAAATAGAGATGCTGCCCTCTAGTTAGGAAGTGGAAAGTGTGTGTGTGTGTGTGTGTGTGTGTGTGTGTGTTTGTGTGTGTGTGACACTTTCCTTGCCTTTTTTTTAGATGCATTGGTGTTTATGCCTCAACTCAGTAGTTTTGAACTTGGGGCCCCTCCCCCAAATGCTTCTCTATAACCTAGCACTGAGCCAGACCCTCAGCCAATTTCAGGTCTGGACTTACGCTGTAGAGTATGGCAGGCAGCATCTCCTCAGGTGTCTCTTTACTAAGCTGAAAAACCTGCCCCCTTGAGTCTGATTGGCCAGTCCCTAGATCCCTGTCACTTCTCCACA…	802	39_52_90	11_19_34_42_53
NM_146062	Pphln1	e1	up	GGCGGCTGAGGCGGCGGCGACAGAGGCGGCGGCGACAGAGGCGGAGGCTCAGCAGTGGGACGTAGGTGAGCGAGTGGCTCTCCGCAGAGGCGCGAGGGGCGCATGCGGCCGGCGGGCGGGCGGGCGGACGTTTCCTGCGGCGATGGAGATGTGCTTTATTCTGGACTCCTAGTGGAACCTGGAGAGGGACTCAGTGGATGCGGGAGGAAAGCGAAGTGTGGAGGAGAGTGAGACCCAGGTTCCGCTTCTCGGCAGGAGTTTAGTAAGCAAAAGGGGAGTTCTCAGCCAGGCAACTTCAGTGACGCCAG	308	GTCAGTCAGGAAGTCTGGGTTTTTATCTTATTTTTTATTTTTTGGACCTAACCGACTCTGTAATAGGCACTTTGAGAGACGGACAAAAGAGTGCCAAAATAATCCACTTGCTGTTGAGAATGTCAGTGTGGCCGGGGAGACAAAGCCCACGTGGGGACAGTTGGAGTCACACAGTGACCCATTCTTGAGTACTGGCACGGACAGATGTTCAGCTCCATCGTCCCGTTGTTTATTACTATTTTTTCCTTTCTGAAAATATGGAATGGGTACGCACTGATTATTTTTTTGTTTTCCGAGACAGGGTTTCTCTGTGTAGCCCTGGCTGTCCTGGAACTCGCTCTGTAGACCAGGCTGGCCTCGAACTCAGAGATCCCGCCCGCCTCGCCTCCAGAGTGCAGG…	11987	33_105_121	17_134
NM_013822	Jag1	e7	down	ATCTGAATTACTGTGGGACTCATCAGCCCTGTCTCAACCGGGGAACATGTAGCAACACTGGGCCTGACAAATACCAGTGCTCCTGCCCAGAGGGCTACTCGGGCCCCAACTGTGAAATTG	120	GTAAGTGGCCGAGCTGGGAGGGGGAGGGGTCCCTTTGCGTTTGTGTCCTGCACATCCAGTTTCAAAACCAAATAGGTTTTTGTTTGTTTGTTTGTTTGTTTTGATTCACTTTTTTTTTTAAAAAAAGACACAAAATTGGGTGGGTAGAAAAGGGGTGTTGGCTGTGATAGGATTTGGGGGGAGGAGTGAATATGATCAAAAGTATATTGTAGGAAATTCTTAAAATATTTAAAAATTTGGAGCTGGAAAGTGGTAGCTTAAGGTCACAGGTGGATGATCACCAAAGGATCCAAGGATGTTTTTGTAGCTAAATTCAGTGACGCAGTGAAGAGGTGCAGGACAGAGCTAGACAAGTGGTGAGAAGACGCTAGATTATCCTATTTAAATCACTACAGATGG…	880	18_27_59_78_104	16_20_24_138_142
NM_146224	Suhw4	e4	up	ATAATTTAAAAATGGCAGAACTCTTTATGGAATGTGAAGAAGAGGAGCTAGAGCCATGGCAGAAGAAAGTGAAAGAAGTCGAAGAGGATGATGATGATGAGCCCATCTTTGTTGCAGAGATAGCAAGTTCAAAGCCAGCTATTTCAA	147	GTAAGCAGATACTTTGAATGTAGGCAGTTTGAAAAGGTTTATTTTTAGGGTTGTTTTGAAAAATATCCTTATTCCACCATAAGAATTTGGGAATAAAATACTTGTTTGAAAGTCAGGGTTGACCCTGAGTGGAGTTTGAGATGGGATAGAAGCAAAATACCAGCAGACGCAACAGGGAATTTTCCATGGTTGGCATTGGAGGTCTTCTGAGAGTAGGAATTATGATTTTAGTGATAATGAAAAACCAGGCTATCTGATTTTATTTCCTTTTTTCCTCTCTTAAACCTAGAATTGTTTAAAGGAAAAATTTAGAATGCTTAGTTTTAAATTTTGGGATATACTAAAAAATCTGTTAGTCTCAGATGAAATCTCATGTCCAGGCTCCATTGTAATGTCATC…	2852		48_89_116_143
NM_001102430	Arfgef1	e5	down	TTACAGGAGGCCAAACAAATGGAAAGAGAAAGACATCGGCAGCAGCAGCATTTGTTACAGTCTCCAGTAAGCCATCATGAGCCCGAGTCACCTCATCTTAGATATTTGCCACCTCAGACTGTTGATCATATAAACCAAGAGCATGAAGGGGATCTTGAGCCCCAAACACATGATGTGGATAAAAGTCTCCAAGATGATACAGAGCCTGAAAACGGATCTGATATTTCCAGTGCAGAAAATGAACAGACAGAAGCTGATCAGGCAACTGCAGCTGAAA	277	GTAATCTTGAGATGGGGCCATGGGGTGTTTGCGTTTAAGGGCCGTGATGGGATGAGTTTTCACTGAAATGTAGAAAAATGATTTAATGGCTACCAAATAGTTTGTGATAACTGCCATTTTTCTATTAGTGGTAAAGCTAGTTCACGTCAGCCTGCACCATATCTCTTACTGATGCTGCGCCTTCATTAGCATCTCACAAATAGTGCGATGTATAGACTCTCTTGGGAAGAGACACACCTTTCTTAAAAGAATCATAAATACATGGTACAAAATTATATAAGTTCTTCATTTTTCTTTTTCATATCAGTTTTAGAGCAAACAAAGGATCCACTCAGTAAGGGCTTTTAGACTATGGTTGAAAATTTAACATCATTATTGGTTTAGAAAGTACTGTGTCTG…	4515	127	14_22_39_49
NM_001102430	Arfgef1	e7	up	ACATGGGAGAAGGGATGGCTATCAGTGCAAGTACAGAAGGCAACACTGGAACTGTAGAAGATGGTAGTGACAGTGAAAACATCCAAGCAAATGGAATCCCAGGAACACCCATTTCTGTTGCATATACACCATCGTTACCTGACGACAGGTTATCTGTCTCCTCCAATGATACTCAG	176	GTATGTATGGGTGAGGTGGAGAGAAGGAAATGGATGGTCTGCCAGTAACTTGAGCAGATCTTCCCAGTTGATGTGAGAATGGAGTTTTGAGTAGATTTCTTTCTTATAACTATAACTCAGAGCAGTTAGTTCTTTTAAGATGTTTTAATGGCTACGTTCCAACTGTAACTGTGTCTGAACACTGAAGTTACATTTAACAGAAACATCATTTTTCACAAGTTACGGAGAAATTACACTATCATAGGGAAAACATGGGACTGTGGGGCATTTTAATGGAGCCTCTGATGAGAGGTTCACAGAAGTCAGTGTGGACAGGAGTGGCAGGCCTGGCTCACACTGCTTCTCTGCTTTATGTGTTTCTGGTCCTTATGTTTGCAGATGGAGGATTCTAGAGATTTT…	752
NM_011544	Tcf12	e21	down	CAGTACCAATGAAGACGAGGATCTGAATCCAGAACAGAAAATCGAAAGGGAGAAGGAAAGGCGGATGGCTAACAATGCCAGAGAGCGCCTGCGCGTGCGGGATATTAACGAGGCGTTCAAGGAGCTTGGCCGAATGTGTCAGCTTCATTTGAAGAGTGAAAAACCTCAGACAAAACTTCTCATTCTTCATCAGGCCGTGGCAGTCATCCTTAGTCTAGAACAGCAAGTGAGAG	233	GTAAGTCAGCCCAGCAGAGACCGGCAGACACTTGCTTTGCTTAGGCAAGTCATCTGAAAGCTCTTGGAATATGTCTGCCATCATGGGATCCTGAAAAGGCTTTAAACTTCATCTGTTTAGTGTGCACTCGTCACAATACCTCTTCTGTGCTGGGCAGTTATCAAATAGTGGGGGCTTCTCCTCCTGAGCTTCCACCCTCTGGCTTGTGTTTCAGCAGTTCCCTAAAGGTTTCGTCTGCAACCTTTTTGCAAGGAATCAATAAATGTGGCTTTGGGCCACGAGTCTCTTTGCTTGTGAGCAACTCTCTCTCTCTCTCCTATTTGTGTTCGATTATCTAAATGTTTGTATTGGGTACAAAGAAAGTAGGGTAGGTATAAATGCTTGAAAGCTACATCATTA…	6379	133	85
NM_020027	Bat2	e25	down	GTCACAGCCTCTGTATCTGCCCCCAGGTCCAGCCCCTCCCTCGGCACTGCTTTCTGGGGTAGCTCTCAAGGGCCAGTTTCTGGATTTCTCAGCACTGCAAGCCACAGAGCTGGGGAAGTTGCCTGCTGGGGGAGTTCTCTACCCTCCGCCATCCTTCCTCTACTCTGCAGCTTTCTGCCCCAGCCCTTTGCCTGACCCACCCTTGCTTCAG	211	GTATGAGGTGGGCAGCTGCTAGGGCAGCAGAGAGGATGTTTTTGGGGGACTCGACCTGTTCTGGTTTCTCTTGTTTCCCAGGAGAGCCTGGAAAACATTATGTAGTTCAGATTATAAATCTTGAGCCATCACACCCACCTGAGAATTGGCCTTTTCCTCATTTCCCAACAG	171	79_97_140	22_44
NM_021516	Mark3	e1	down	CTGAGGTGCCGGGAGCGGCGGTGGCAGCCGGCAGGGCGAGGCCGGGCGGAAAGCGAGCCGGAGAAGGGAAAGCAGCCGGGCGTGGGCGCCTCCTCCGCGGCTCCCTCCATGGTCGGCGCCTGCAGGCCGCGGCGGCCTGTCTTGCGCTCCATCTCCGCTCCATCCTCCTGCGCTGCTGCCTCTTCAGGGGCTGCCGGCCGCGCCGTGTCGAGCCCCCGGGGCTGAGCTCCGCGGCGCTGCGGCTGCGAGCGGCGAGGAGGCGCGGGGCCCGCGAGGCCCGTGAGGTGCCCTGAGGCTTGCGGCGGCGGCCAGCCGGCCCGCTTCCAGTGCGGCCGCCGGCGCTGGGGGAGAATGAGCCCCGGGGCCCGCGGGCGCACGGCCCGGGCCAGGCCGGAGATC…	566	GTGAGTGGACTGCGCTGCAGGGTGGCAGACCCTCAGGGTGGTAGCAGGGGGATCCAGCCCAGATGCTCCAGGCAGGGGTCAAGGCGCAGCCCTGTCCTGCGGCGCGCGTGCGGCCTGCGCGCTGTCCTTACGGTCGGCTGAGCATTACCCGTCCGTGCGCTGCTGCGGCCAGTGCGCGGTTGAACACAACTCTCCTCTTAACGTCGGGCAGGGTCTGAGCCTGCCAGTCAGACCTAGGTGCAGATTAATAGGATCCAATCGGGTCGAGCGGAGCGCCCTTTAAAAGGGGACTAAGTTTAATGACAACTGCCAAAACTAAGTGCCCCGTGGAGAGATCCTTGTGGGCCCCCGTAGTTCCCGCACTCACAAGAGTAGTTCTCTGCTCCAGAGCCGCTGCCT…	17475	99_143_148	20_36_47_75
NM_007478	Arf3	e3	up	GGTTTAATGTGGAGACAGTGGAATATAAGAATATCAGCTTCACAGTCTGGGACGTAGGTGGCCAGGACAAGATTCGGCCCCTCTGGAGACACTACTTCCAGAACACCCAAG	111	GTATGACAGACAGAGCTCCTGGGGTTGCCATTGCTGGGCTTGTGCAGAGCATGGCTGTTCTCTTAGTTATGGGTGGCCATGGCCAGCCCTTGCCCTGATGCAGCTCTTGGAAGTGGAGAAGGGGACCGTGCGTCTGGAGGGTGTGGTGTGGGATAGGAAAGGGGACACTGTCGTCGTCTGTGTGTCCCACGCTCTCTCTGCTCTCCAG	208	61	21_36_71_121_139_150
NM_013881	Ulk2	e14	down	ATGACATGCCAATGGGGACTACGGCCAGACGTGCTTCAAATGAATTCTTTATGTGTGGAGG	61	GTATGTTTCCATAGCTCACCACAGAGCTTTCGTCTTGGGTCTGGGGAAGAATTCAGCTGGTAGAGTGCTTTTCTAGCGTGCACAGAGCTGTAGGTTCCACTGCAGGAGCACAGAGGTGAGGTCTGTGGCACACCATTGTAATCTTAGCACCTAGAAGGGTGGAGGGAGGCAGGATGATGAGAAGTTCTAATTTTAAAAAAGATTTTTGATATTTTGTTATTTGAGTGCCTTTATTTAACCTTTTATTCTTGATTTAATTTTTGTTTCACAATTTACACATATATGCATTCATGTATATTAACACACATACATATTATTTGGGGAGCTTTTGGTTCATTTGTTCAGACATAATACATAAGCACTTCTATTGAACTGTATGCCCAGCCATTACAATTTGTT…	4518	45	37_43
NM_013881	Ulk2	e2	down	AAAACTGATTGGGAGGTGGCTATTAAAAGTATTAATAAAAAGAACTTGTCAAAATCACAAATTCTGCTTGGAAAGGAAATAAAAATCTTAAAG	93	GTATGCTATTTTAGAATACCTATCACAGTCTGAGTTAAAAGTTACCCTGAGTTAAAAGAGCATGTTATAACATCCTTTGAAGTTTGGTAGTTGGATTAAAGTTTGATAATTTTTAGTTGCTGTTCATTTTGCATGTGTTTTGTTTTTGTTGCTGTTTTGAGTTACAGAGTATTCTGAAGCTATTTTCAAAGATTTGTTTGTTTACTTTGAGATAGGGTCTTGTCTTGCTATGTGACCTTGGTTGACTTGAAACTCACTGTGTAGTTCAGGCTGGCCCCAAATTCAGAGATTTGCCAGCCTCTGCCTCTGGAGTGCTAGAAAAGCACAGATAGCCTTGGCTGTCCTGGAACTCACTCAAAGATCTGCCTACCTTTGTCTCCGGAGTCCTGGAATCAAAGG…	2162	81
NM_010829	Msh3	e5	down	ATTGCTGCCCGGGAACTCAATATTTATTGCCACTTAGACCACAACTTTATGACTGCAAGCATACCTACCCACAGACTGTTCGTGCATGTCCGCCGACTTGTGGCCAAAGGGTACAAG	117	GTTAGCTTTGGCTTTGATTTGTGGGAACGGAATTGGGATTCTCTTCTAGAGAGTGAAATCATGTCTTATGAAGTGGTATTAGCCTTAGATCTTGGGATTATGGGAAATTAATATGCATTATAGTTATTAGCATTGTGTCTGTATTTCTTTCTTTCTTTTTCTTTTTTTTTTTCTGAACCAGAGTCTAAGTTGTAAAGCCCAGGATGGGCTTGAACTCATACTCACTCACAGTCCTCCAAGCGCTGGGCACATAGGCGTGCTCTACCGTGCCAGCCCTGGAGTGTCCGCCACTGCAGTGTGTTTCTTCCTTTATCTACTTGCCAGTTGCTTGGGGTTCTTTCTGCTCTACATCTGGACATGGAGGATGTTTCCTTATTTTCATTGCTTCAGAAAGAACAT…	478	105	23_35_94_102
NM_134077	Rbm26	e18	up	ATGCAGAAAGAATTGCTTGACACAGAATTGGATTTATATAAGAAGATGCAGGCTGGAGAAGAAGTCACTGAACTTAGGAGAAAATATACAGAATTACAGCTGGAA	105	GTATGTTTTAACACAGCTACACAGTTCACTTGAAAAAAGGAGATACAATTGTGCTTAACGTGAAATGTGTTTTTTGGTTCTAGTTAACAATTACTGTCTACTTTAAGTATTCTCTCTCTCTCTGTCTCTCTGTCTCTGTCTCTCTCTCTGTCTCTCTGTCTCTCTCTCTGTCTCTCTGTCTCTCTCTCTCTCTCTCTTTCTCTCTCTCTCTCTCTCGTGTGTGTGTGTGTGTGTGTGTGTGTGTGTGTGTGTGTTAGGATAGAGAGGAAAGAGGCTAGTTGATTTATGAATGCCAGAGGACAGTTTATGGGGATGGGTTCTCTCCTTTTAGTGTGTTGTCTGTCTCAGGGATTGAATTTGGAACTTTGGCCCTCTGAGACTTTGTGCTGGCCTGAGAAA…	3781
NM_022811	Polr1e	e2	down	TCCAGTTCTCCAATGGGAAGCTGCAGAATCCGGGCGACATGCGCTTCACCTTGTACAACAGCACCGACTTAGTAAACCCCAGGCAGAGGAGTCACCGGATCGTG	104	GTAAGTGCTTGCTGGTACAGATGGTCTGGGCTCTGCAGACCTCAAAAGGTTCTTGGTGTGGGCAGACATGGGAGACCTGGCCTGGGGGGGAGGAAAGGAGGAGTAGCAAATGAGACTCTGGCCCCACTGAGGAGCAAGATTTTGGGCTTTTCACTTATATGGGCTTTATCTTTCCAGACAGGGTTTCTTCCTGTAGCCCTGGCTATCCTGGAAATTACTATATAGACCTGGCTGGCTTTGAACTCAGAGAATCACCACCTGTCTCTGACTCCGTAGTGCTGGGATTAAAGGTGTGCAGCACCACCCACCCCTGGCTTCATAAGTTGTCCCCCTACATGACCTTATTGAACGTTCACCATGTCCTCATGCCGCAGGCTAAGGAAGCATCTTCATGGGATT…	2830	71_88	28_60_70_84_144
NM_001102458	Azin1	e3	down	GGAGGTCTTCACTTCAGAAACCCAAGACTCACATTCATCCAGCTTGGTGTCAAGTGGGCTGTTGCTGCCAGGATTATCTTGTGATTATATGAAAGATGTATCAGTTTCTTCTGAAGTGCAATCAACTCTCTAGACGCCTTTGTAGCAGGTGTGGACCAAG	160	GCAAGTGCACAGCTGCCAGCAGCCATTACTCTTGGGAGTGAGCATGAGGACTCAGCCACCTCGTGTAAGACTCCAGGGAACAATGTGTGGTTCTTTGGAGCCATTGTTTCTTTTGGCAGCTTCTTCATGGAAAATGTATTATCAAAATCAAAACACCAACGTACAGGTGTAAATAAGAAATGTTACAGGTTTTTTTTTTTCCAGCCATGAATTCAAAAGGAAATTCTTTACAACAGTAGTGTTGGGATTTCAGCAACACTAAATGAGCTTTTAGTCATACATTAATAGGTATTTAGTTGCTAAAAGTAGCTTTCAATATGGTAGTAAATAGAGAATCCTTTTTAGAAATTGTTTTTTACTTTTGAGTTTCACTGTACCCTGTGCTCACTTTTAACACTT…	5594	103	34_76
NM_001039692	Arhgap12	e13	up	CTGAAAACTCGACAAGGAACAGAACTGCTAATTCAGTCTGATAATGATGCTGTTATTAATGATTGGTTTAAAGTTCTTAGTAGTACTATCAATAACCAG	99	GTATGTATTTGACTTAAGCAAAAAATTTTAGTGCAGAACCATGTGTGGTGATGCATGCCTTTAACCCTAACACTTGGGAGGCAGAGGCAGGTGGACCCTGTAAATATTAGGCTGGCTTGGTTTGCATAGTGAGTTCCAGAACAGTCAGAGCTACTGTGTGAGACAGAGCTACCTGTCGCTATCTCTTTTTCAACTGCAAAGCTGTTTTCCTGGTTTTCTAATTGTAGGTTGTATATGCAAATTTCAGTTTACAGATGGGAAGACTGCATGCATGCGTGCATATATGTGCTAATCCAGGTGGGAAAGAAAAGGTCACGTTAGCAGTTTGTGCCAGTGATATGACTAAACATTCTCCCTTATGAAATGTCAGTGGTTTGCATCAGGGTTTCTTTTAGGCAC…	2465		76
NM_015735	Ddb1	e21	up	GAAAACTACAGACTGTGGCTGAAAAGGAAGTAAAAGGAGCTGTGTACTCTATGGTGGAGTTTAATGGGAAGCTGCTTGCCAGCATCAATAGCACG	95	GTGAGGTCTATGGGTTGTACATGTTTGTAGAATGTCTCTCCCTTAATGATGGTAGGGGAGTTTGTTTTAGGGATAGCAGAATAGTGGGAGTAGAGAATGGACTCTAAGCTGGAATTTGGGGAACTGAAGTTGAGCTGGACTTTGGATGGATTTGGTTTTGGAACCTCCAAGGTTTGCTTGGTTTTGGATTTGGTTTTTTGAGACAGGGTCTCTCTGTGTAGCTCATGCTGTCCTGGAACTTACTATGTAGACCAGGCTGCCTTGAACTCAGAGATCTGTCTGCCTTCTCCAGAGTGTTTGAATTAAAGGCATGTATTAGATTTTTTGAGTGCTGTGGAGGTTAAGCAGAGGGTACAGGCTGTGGCCTCTGTAGTAAGGTATGTCCATGTTAAAAGAGTA…	601	28	12_55_70_86_118
NM_015735	Ddb1	e20	up	TGCTTCACGCCCATCAGTTTCTACAAAACGAGTATGCCCTCAGCCTGGTCTCCTGCAAGTTGGGTAAAGACCCCAACACTTACTTCATTGTGGGCACAGCCATGGTATATCCTGAAGAGGCAGAGCCCAAGCAGGGTCGTATTGTGGTCTTCCAGTATTCAGATG	165	GTGAGTGAACAGTCTTTGGATTATGAAGGATATGAAATCCGGGGGAAGCAGTTAGCCTCTTAAGATCTCAGAGCCTGAACAGGATGACTTAGAGTAGGAGGCAGATCTTGGTACCCATTAGAGGCATTCCCATCATTGCCTGGGGACCTACGCTTCATCTCAGTATTTGCTGACTCTTTTTTTTTTTTAATAAAGATTTATTTATTTATTTTATGTATATGAGTACACTGTAGCTGTACAGATGGTTGTGAGCCTTCATGTGGTTGTTGGGAATTGAATATTTAGGACCTCTGCTCGCTCTGGTCAACTCAGTCCCTGCTCGCTCTGGCCCAGAGATTTATTATTATACATAAGTACACTGTAGCTGTGTCTCAAGAGAGCATTCTCATACATTATATC…	564	30_72_102	41_142
NM_175341	Mbnl2	e8	down	ACTCAGTCGACTGCCAAAGCACTGAAGCGACCTCTCGAAGCAACTGTAGACCTG	54	GTACTTTGACCTTTCACCTTTCGCTTTGCATGTAGCTTTTCAGAGAACCAGCCGAGATTTGTATGTAAAATACTGGTTGCAGCCAATCATTATTATTAATTTTAAAATGGAGGAATTCAATAAGGTGTTTAGTCATCTCATTTGCATATGTAATCTGGGAAATAAATATTGAATCTAACAAAATTTTAATACCTTTTCCAAAGAGTGAAGCAAATTTAAATTATGTGGCTCAGAAAAAATGCTCATTGTAATTCTTATTAACCTTTAAATTCAAGAAACTGCCATTCAGTTAAAGAATAGATATTAATAATAACGCAAATGCCAAATGCTCCTTTCTCCCCTTAGTGTAGTTTAACCTGTATTTATTAAAAAAAAAAAAAAAAAAGCTGAAGCCATTTT…	685
NM_134082	Farp1	e1	down	CCAGCTCCTAGAGGTGGCCCGTCGGCTAGAGATGTACGGAATCCGGTTACACCCTGCCAAGGACAGGGAAGGCACCAAGATCAACCTGGCTGTCGCCAACACTGGAATTCTAGTGTTTCAG	121	GTGTGGGGAACACAGCACCTTTCCCTTGGGGAGGGAGGGAGGGAGGGAGGGAGGGAGGGAGGGAGGGAGGGAGGGAGGGAGGGAGGGAGGGAGGGAGGCAGGCAGGCAGGCGAATGGGCTCCCCTACCCAGGTTAACATGGGTGGGTGGCCAGGCTAAGGCCTCTAGTGGATCTCTTCAGGTAAACAAGAAAAGTCATCCCTCCAGGCCTTTGGCTTTCAGGTGTTTTGTTTGTCTGTCTGTCTGGTTGTTTCATTCCTGCTTGTCCTGCTTGGAGACTGTACATTAGAGATTTGTTTGGGTTTAGTAGACCTTATAGATCTATAGAACCCGATGACTCCCAGTAGGCCTGTACTGAGAACACCGTGTGCAGGAGCGAGGACCTCAGGCCCCAAGTAAA…	1922	54	28_33_37_41_45_49_53_57_61_65_69_73_77_81_85_89_93_114_140_144
NM_134082	Farp1	e9	down	TGGTTTCAGAGCACAGTCAGCAAAGAGGACTCCATGCCCGAAGCCTTGAAGAGTCTCATATTCCCAAATTTTGAACCTTTGCACAAGTTCCATACCAATTTTCTGAAGGAAATTGAGCAACGACTTGCCCTGTG	134	GTGAGTACAGCCCATTTTGACATTGGTGTTACAGTCCACACCCTCATGTCACCATCCCTGTCTGACTTCACATTGTCCCATACAACCAACAGAGATAAAAGTCTGAGGCAAGCCAACCTTAAAATATTTTCCACTGAACTACTACGTGTTTGGATCTTCCTTATCTTTTTGCCTTTGACTGGGGACTCTTCAAGATGTATTTTCATATGCTAATTACATGGTTATTTTAAAGTAAAGATACTTGCTTCTCAGGGACTGTGGGATGGTAAGTAGAGGGACAGGAAGTATTTGTGATGTAACATTTCACTGTCGCTTGCTTCACAGTTATTGTGAAGCCTCACATGCATTGTATGTGTGTGTATGTGTGTGTGTGTATATATATGTGTGTGTGTATGTGTG…	9906
NM_009582	Map3k12	e15	up	AAACGTGGTATCTCATCTGAAGAAGAAGAAGGAGAGGTAGACAGTGAAGTAGAGCTACCCCCAAGTCAAAG	71	GTGAGTGGTGCTGTAATGGCATCTTTCACTTTGGGAACTTTAAAGGACTCTACACAAGCTGTAACCATGACTCAACATTTAG	82		33
NM_001098225	Adam22	e7	down	GAGTCGTCTCATTGTCACTCCGTGTACAAATCCAGACAGTTTGAATTTCCCTTGGATGACCTTCCGTCTG	70	GTATGGTATTCATATTGGGAATTTTTAAAAACGGCAACCCAGTAATTCAGTTACTACTTTAGAACCAAAATATATGCTAGACAATAAATGACAGTTGCTCATGACATTTTAGAGGGGCTGTCAAGTTGTACTTAAGAGAAAGAATAAAATACAAACTAGCTATTTACAACTGAGAAGTTCAGAAAGATATGGCTTAAGCACACAGAAGGGACAATTAAAAATTAAGACCCAATGTAAGGAACTAGAAGAGATGTTTGTAAAGATGGTAACCAATGTGGAAATCACCCTGGTGGTGAAGTGATGGTTTTGTGAACACAGGCATGAATCATCTCCCCATGTGCTGTTTCTCTAGCTTTAAAAACAAAAGGTGCTATAGTTTAACATTTTATATTTTTGTGT…	6377		17_114
NM_138604	Otud5	e9	down	GTACAAGCAGTCAGTTCTCAGCAGGGGGTGATCGGGCCACCTCTCCTCTTGTGTCCCTCTACCCTGCTCTGGAGTGCCGGGCCCTCATCCAGCAGATGTCCCCCTCTGCCTTTG	114	GTAAGCCTCCTTAGGGGATGGGCCAGCTGGAAGTTGGGAGAGCCCGGAGGATTTTTTGAAGCCCCTGGCCATCTCTCCCAAATCAGAGGCATGAGGGAAAATTTCAGGCCCCAAAGATTTTCTCCACAGTGGGTCTAGTGGGGCTTCACAGAGTTGAGGGAGTCAATGAGTGATTGGGACCTGAACGGACTTTTCCAGAGCCAGGGATCAGACAGAAATCAGGGAAAGTGACCTGAGGCCCCCCATCATCGTTGTCCTCTTCTCTCTCCTGCCCAGCAG	279	34_79_97	14_20_36_95_131_140
NM_173762	Cenpe	e29	down	GTTCCAGAGCAAGAGCTGCTTCCTGTTGTCAAAGAAGCCAGGCACAGTGCAGAAAAAGTGAACGGACTGGAGCCAGTGGGAGCACATTCCAGAACAGTGCACTCCATGACAATGGAGGGCATAGAAATAGAAAACCTCAGGCTGACCAAGAAACTTGAAGAAAGTCAGATGGAGATCAGCTGTCTCACTAGAGAGAGAGAAGACCTGAGAAGGACACAGGAAACACTTCAGGTCGAATGTACCCAGCTGAAAGAAGATGCCAGAAGAACTTTGGCTAAT	279	GTGAGTTGTTTGTTTACTTTTGATTTTTTTGTTTGTTTGTTTTTTGGATTTTTTGGTTTTGTTTCTTTTGGGGTTGGGGGGGTGGGTTATCAAGACACTGTTTCTCTGTATAGCCCTGACTATCCTGGAACTCACTCTGTAGACCAGGCTGGCCTCAAACTTAGAAATCCACCTGCCTTTGCCTCTCAAGCGCTGGGATTAAAGGCGTGCGCCACCACTGCCCGGTTACTTTTGGTTTTTGAGACACAGTCTCATGTGACCAAACTTGGTCTTAAACTGATAATTCTTTGGCCTCCCCTTCCCCAGTCCTAGGATACAGTCATGTGTACCACTTTGCTAGGACAAAATAAGTTCTTCTTCCTACTTAACTAGTGCTATTTCAGAAACACATTGCTTGTG…	2608		70_76_84
NM_173762	Cenpe	e5	up	TTTCCTGAGAGAGAATTTCTCCTACGAGTTTCTTACATGGAGATCTACAATGAAACCATTACAGATTTACTCTGTAATGCTCAAAAAATGAAACCTTTGATAATTCGGGAAGACACCAAT	120	GTGAGTAAAAGATATGGATGACTGCATTGGGTCAGCCCAAGAATGGGTCTATCAGCAGTCACATGGGGCCAAAGATGGGCCCACAAGCAGGGAGAGCAGTCACTGATTACTTTCCTGGGTGTCTAGCTCCAGCAGACCAAATTTATATTCAGTATCCACACAGATGGCCCAAATTAACTAAATGAGTCGCTTTACTAAGTCATGTTGGAACAGTGATGGGGTTGATAGTGATGTGGCGGCAGATAAAGCAAGGGGGAGGAAGAGTGTCCAGTGATATGACAGGGTCATGTAGCAAATGGATGGCTTTATTAAAACCTTGGTGAATTAAGGTGACTAAGGGTATAAGGTGTGTTTGATACAGAAAATATAAACTAAAAAGATTCTGTTCCAAATGCCTGT…	660	12	29_45_65_77_90_117
NM_173760	Hisppd1	e6	down	AATGCAACCTGATTGAAGGAGAAGATCATGTAGAAGTGAATGGGGAAGTTTTCCAAAAGCCCTTTGTGGAGAAGCCGGTCAGTGCAGAGGACCACAATGTTTACATTTATTATCCAACATCCGCCGGAGGTGGGAGTCAGAGACTTTTCCGGAAG	155	GTAAGGAAGCCTTTGAAATCTTCCTGTGAGTAGTCTTCATTCTTCTATACATTTTATTAAAGTGTGTTAAAGGTTATCAGGCTCTTAATAAACTAAGGTGAGATACTGAACTCTCATCATCTAGAGGAAGATGAAACTGTGGTAATTCCATTAAAAAGTATACTTTTCTTTTACTGTGATAAAACACCATGGCAAGAGCTACTACTAGAAAGAAGAAGGGATGGGGGAGGGAGGGAGGGAGGGAGGGAGGGAGGGAGGGAGGAAGGGAAGAAGGAAGGAAGGAAGGAAGGAAGGAAGGAAGGAAGGAAGGCAGGCAGGCAGGCAGGCAGGCAGGCAGGCAGGCAGGCTTTCTTTGAACTATGGTTCAAGCAAACTCAGGGTTCCAGAGCAGTAACAGTC…	2249	22_111
NM_001037997	Fert2	e7	up	AACAACAGCTGCTAAAGAACAAGAAATCGAATTTGATACTTCCCTATTAGAAGAAAATGAAAATCTTCAGGCAAATGAGATCATGTGGAATAATTTAACAGCAGACAGTTTGCAAGTCATGT	122	AAGTACTTAGACAGTCAGAACTGTGCACAGTGAGTGCTGTTATTGCCCTACAGTTGCGGTATTTCATCAGCATTAAATTCCTCAAAGTTTGTAAGTAATAGAAAGTAAGTTTTGTCAGATTGATGTATTTCCTGTGTGTATGTTGTGTGTCTTGTATGCATGTTTGTATGTGCTGTGTGCTGTCTATGTGTGGTGTGGGGTCCATTCCTACGCAGAGGCCAGAGCAGGCCCTTGCGTGTGCTCCTTAAGTGTTCTCATCCTTACTGTCCTCAGGTAGAGCCTCTCACTGAGCTGGGCGCTTACTGATGAGGCCAGGAGTGCTGGCTGTCAGTGTTGGGAATTCACCTATCTCTACTCTCAGTGCTGGGAACATAGGGTGTGCTGTCCTGTGGGCTTTTC…	12535
NM_199446	Phkb	e10	up	CTCTGTTGGTTTAGCAAAAGCAGCCTTAGAAGCAATTAATGGATTTAACCTCTTTGGAAACCAG	64	GTAACTTAAAAACAAACAAACAACTAATTATTTGCATGTCTATCAAAGTCATTTATTTAAAACCTGTGACTACCTGAACTATTTGTGGCATCCTATGCTTGAGCAATTTTGCTTGGAAGTGATTAACCCCTTGAAGTTCACCTTTCATTGGTTGTTGGTACTAGGGTCCTGGTAAGTCTGATTTTGGTTGTTGGGTAAGCTCTCTACTCTCTAAGCTGTTTCTGAGGAGTTTCACATTTTTTCTATGTGTTCCTGGCATTGTGCACCATAAAGTTGACATGTCAGTGCTCATGTTGGTTTCAATTTTATTCATTTCATGCAGAGAGGGAATTTTTATAATGTCTGCAGTAGGGATGGGAAGTTGTGGGCCTAGTATAACTCTCCCTCCCTTTCCACCTT…	550
NM_008549	Man2a1	e14	down	CCATATGTTTCCCTAAGACCGCCCTTTGTCAGAGTGACACGTGGAAGGATCTACTCAGATGTGACCTGTTTCCTCGAACACGTTACTCACAAAGTCCGCCTGTACAACATTCAGG	115	GTAAGAGAACAGCGTAGCCATCAGACACACAGGCTTGCTGGTGAAGTCACACTTTTCTTCTGTCTTTCTTCCTGAACTATGAGTTGTTTAGAGAGAGTGTAATCTTTTGAAATTGACTCTGTACCTGCAGCCTGACTTCCGATGTCGTGTTTGCCTTTAGATGGTGGGAATGGTGAAGCCTTCTCATCTGCTAAGTTGACATTCATCTTTCTGCATCTCCTCCTTCCTCATTAGCAGCTGACTTAGTCATGAGATTATCAGCCAGAAGCCTTATGTTGAAGACCTGGAAGCAATCTAGTATTTAGGTGTAGGTTTATAAAATAGAATGTTAGCATAGTTACTAAGAAACCCGTGACTGTGGTAGCTTCAACCATCTCAGAAAAGTCTTTATAGATTCCC…	16523
NM_008549	Man2a1	e16	down	ATTCAGCCTAGAAGGACCATGAGCAAATTGCCTCTTCAAGCCAACGTTTACCCGATGTGCACAATGGCGTATATCCAGGATGCTGAGCACCGGCTCACGCTGCTCTCTGCTCAGTCTCTAGGTGCTTCCAGCATGGCTTCTG	142	GTATGTATTGTTAATATTCCACGCCGAAAGCTCGCAGTTCGAACTACATAGCAGGAATGTGGTCAAAGGATATTAATTATCNNNNNNNNNNNNNNNNNNNNNNNNNNNNNNNNNNNNNNNNNNNNNNNNNNNNNNNNNNNNNNNNNNNNNNNNNNNNNNNNNNNNNNNNNNNNNNNNNNNNAGTATCCTCAGGTAATAAGCAGGAGGCTGAGACGCCTCGCCTGGCTGGTTCTGTAGTTTTCATTAGCTTCTCATTGTAACAAAAGAAATACCTTTGGGCAAGAAATATATTTCAGTTCACAATCTCAGAGGCTTCAGGTTGTAATCACTCAGCTCTCTTGATTTTAAGCTGTAGTGAGTTGACATCATGGTAGTTAGGAAGAAGAATAAAAGAGACAG…	1095
NM_146157	C230096C10Rik	e23	up	TTCTGAAACTGAGTCCCTAACCAAGCTGGATCG	33	GTTAGTATGCCCTGTTTCTTTTCTCTGCACGAGTGCGTGTGTGTCAGAGAGCAGCGTCCGCATTGTGGCTTTGCGCTGATTTGCTTTTGTTCCGAGTCCTGCTACTTTCTGTTCTGGTCATTGCATGGCTGCAGAGCTCTCCATGTGTAAACCAGAGGCTACCCTGGACCGTGAGCGCACCCTTGGTGTTGGCCACATCAACCTCTTGGCTCTGTCCTCCTGAATCCATCCTTGCTGCACATTTTGTACACGGATGTGAAAGGATGGGGTAGAGGGGTAAAATGCCCCTGCCGGTTCATAAGCCCCGGCGCCTGTTCCACTTCCCTTTGTCCTACGCCTCCTCTGTCTTCCCTTGGTGCCCCCCTTTCCCCTGCCCCCTTTTCACTCTGGCTATTTTCT…	1105
NM_008212	Hadh	e2	up	GTAGCTGCAGCAACTGGCCATACAGTAGTATTGGTGGACCAAACGGAAGACATCCTGGCAAAATCCAAGAAGGGAATTGAGGAGAGTCTAAAGAGGATGGCAAAGAAGAAGTTCACAGAAAACCCTAAG	129	GTAAGTTCTTATCAGTGGCTAAGGCCATTCCTCTGACGGCTCCACCTTTGTGTGTGTGTCTGTGTGTCTGTGTGGCTTCACCTCATTGTATGCTTGTGTCTAATTGCCTGAGGGGGTCCCTGCAGGTGTCAGGCGGTGACTTGGATCCCTGAGCAGAGATAAGAAAATCTGGTGCAGACTGGCTTTGTCAACCCGGATCAAAGCCAGGTGGGCCGTTGTCAGCACATTTAAAACACTGGACAATCTGGTGAAAGATTTCCAGGTGACAGTCAGCCCAATGCACCATGAAGCTTAAGTTGTGACTACATACAAACTCTTTCACAAAGTACACGTGACCACGAGGGTGGGATCTGTAAGCCAAAGTCTTAGGATCCAGTGTGGGCTCTGACGACAGCATAG…	1229	56	112
NM_027435	Atad2	e8	up	AACCTCGTCACCAGAGAAAGCCCAACATGTTTTATAGTGGCCCAGCTTCTCCTGCAAGACCAAGATTCCGCTTGTCTTCTACGGGACCAAGAAGTCCCTATTGTAAACGAATGAGCAG	118	GTTAGGTTCTGAAATAGCGATCAATTTACAATAACATAAGTGGCTGTGATGACAGGGTTCTAGAGTCTTTGGATTGAGTGTATTAGAATTCTAGAATCTCATCTATGGGAGAGCTCTGGTATGCATTTAGTGCTCTAACTCCCATTACCAGTGACTCTTTGCTTTTGCTTTCATTAATAGAAAGTATTTAAAAAAAAAAAAAGATAATCTTTGCCGGGCGTGGGGGCTCACGCCTTTAATCCCAGCACTCGGGAAGCAGAGGCAGGCAGATTTCTGAGTTCAAGGCCAGCCTGGTCTACAGAGTGAGTTTCAGGACAGCCAGGGCTACAGAGAAACCCTGTCTTGAAAAACCATAAATGAATGAATGAATGAATGAATGAATGAATGAATGAATGAATG…	1625	34	55_107
BC051524	2410187C16Rik	e6	down	CACAGGACGGGTGGATCCCTGAAGCTGGCTACGTTAGTTGGACCAGTGAAGTCCAGCTTCCATGAGGAAGGAACCTTCTCTTAAAACATGAGGTGGAGAGCTACCAAGGAAGACACCGGCTGTTGACCTCCATTTTCCACATATGTGATGCACAGCCCCCCATGTACCACATAAACAATCCTATCTT	187	AAGAATATTGTTTGTTTGTTTTTAAGAATTATTTATTTATTTTATGTATAAGAGTACACTATAGCTGTCTTCAGACACGCCAGAAGAGGGCATCAGATTCCATTTACAGATGGTTGTGAGCTACCACGTGGTTGCTGGGAATTGAACTCAGGACCTCTGGAAGAACAGTCAGTGCTTTTAACAGCTGAGGCATCTTTCCAGCCCAAGAATATTGTTTTATGGGGGAATTTTAGAGAAGTTTTAGGAAGAGAAAGAATATGGCCAAAATACATCATATGAAACGCTCAATAAATAAAAACATTTAAAAAGTGTTTTTTTATTTTATTTAAAACATTTTTCAGCACTCCGGAGGCAGAAGCAGGCAGATTTCTGAGTTCGAGGCCAGCCTGGTCTACAAAG…	2576		88_137
NM_183417	Cdk2	e6	down	CACCTAGTGTGTACCCAGCACCATGCTAAGTGCTGTGGGGAACACAGAAGAAATGGAAGACACAGTCTCTGCCCGCTGTGCTCCTATCTAGAAGTGGCTGCATCACAAGGAGGGGGGATGACCGCAGTGTCTGCCCCACACCCC	144	GTGAGTGGCTTGGGATCCCTTTGCTATGCGTCAGGGGCACCCCAGACAGTCACCCCCTCCCAGCCCCACCCAGCCTCGGGAATCTATGAAGCCACGGTTGGGGGAAGGAAGGAGGGGCGAGGAGACAGATAAGGGACTTCATTGTCTCAAGCTCTGTATGACCGACCCCATGATAAGCCCTGGGGAGGGGAGTCATGGGCCCTGCTGCCCTTTCACTGCCTATGGGAACCTCCTTTGTACAAGGGGCAATGTGGACTGACGTCAGTGTGGGTCTTGGCTTTCCTCTTTCCCCATTTCCAG	300	28_105	12_34_78_100_114_133
NM_172757	Heatr3	e12	down	GATTCTGATGCAACGCCATGCAAAACCCCCAAACAGCTGCTCTGCCGTCCACCCACTGTCACCCGGGTAGGCTCACAGGATGTCTCCTTGGAGGTCTCTCAGGCAGTTGGGAAAATGCAGAGCACTCAAACCACTAACACACCCAACAACGCCAACAAATCACAG	165	GTGGGTAGAATCTGTGCTTGTTACTCTTAGCGTTCAGTTTTAGATAGTTAGAAGTTCTTTTTTCGCTTCTAATTTTAAAATGTGTATTTATTAAAGCATTTATAACAAGTATGAATAGCCTATCCTTATTTACTAGAGTTGATAAAAATGTCCACGGCATTTGTTGCTTCTTTCCATGTTTATAAGCTCCATCAAACCCACACATTCTCACGCCTCTACTAAACACTAATATTTCACAGGGGTAAATTTTTTCAGTACTTTCTAAAGTATTGAGAAAATACATTATTTTGTTGTACTTACTGTTGTTGGACAGATCAGATAACAGTTGTGTTTTTATAGATTGAAAATCACATAAAATTATCCAATTAGAATTAAATTTCAATTCTTGTCTCATACTAT…	1825	55_99
NM_172757	Heatr3	e11	down	GAAATGGTGTTACCTTGATAGTAGATACTCAGCAGTTAGATAAGTGTAATAATAATCTGTCTGAAGAAAAGGAAGCCCTTGGAAAATGTAGAAGTAACGCCTCGGAACCTCTTAGTAAACACTCTTCAAACTCTTCATCAGGTCCAGTGTCCTCCTCCTCTGCCACGCAGTCCAGCTCTAGTGACGTC	188	GTAAGTATGACACATGCTGCCCCAGCCTGCTCTTTGGAGGGCCCTCACAGGCACCAGGGATATTTCCAATACCTTTCATTCTTGTACTTTTTCCCTAACATTTTTTTTTAAAGAAATTTGAAAATCTAGTGAAGGTAGAACCCGTCAGTGGCTGTAGCATTCCATACTCCATTAGCATTGACCTGCTTATTATATTCCTGACACTCTGTCCCGTAGGCAGCTCCTCTTCCTCTTTGATCTGCTTCAAAGATGGCAGATGTCACACTTCACCCCAGCCTCCATAGCATGCATCCTGGATTTAGATGGCTTGCTTATTCTTTATTCCTCACTAAGTTTTATGACCATGCTCAGGTCACTCAGAGCTCTAGTAAGAGAATGTCCTCTCACTAACCCACAGTC…	2535		39_57
NM_012047	Brd7	e15	down	AGGCTGAGGTGTTCCAGAGGAAGCTTGATGAGACGACAAGATTGCTCAGGGAGCTCCAGGAGGCACAGAATGAGCGACTGAGCACTAGGCCTCCTCCCAATATGATCTGTCTCCTGGGTCCTTCTTACAGAGAAATGTACCTTG	144	GTATGTGTGTCCCAGGGATGGGAGGTAGCGCAGGGCTGGGTATGTGAAATAAGACTTCAGAGAGTGACTTACTGTGAAGTAAGCAGAGCGAGTACCACACCATGAATATAGGACTGATACATTTACAGTTCCTTGGGATTTTTCTTTTTTTAATTATCAGGAGCTAGGTAGTTGGCTCAGTCAGTCAAGTGTTTGCTGGAAAATATGAAAGCCTGAGTTCAGGTCCCCGTGTGTGAAAGCACAGTGGTGTGCATCTCTAACCTCAGTGAGAGGTGGGAATAGGCAGGTCCCTAGAACTAAGTCAGTGGGAGAGCCTGCCTCACAACGTAAGATGGAAACTAACCGGGAAGATACCGTCCATATGCATGTGCACATGTGTGTGCTCACACACATATACTA…	713	27_94	15_20_33_38_135
NM_023130	Raly	e9	up	ATGGCAAGAAGAAGGGTGACAGCAGCAGTGGTGGAGGAGGAGGCAGCAGTGGTGGAGGCGGCAGTAGCAATGTTGGTGGTGGCAGCAGCGGCGGCAGCGGGAGCTGCAGCAGCAGCAGCCGGCTACCAGCGCCCCAAGAAGACACGGCTTCTGAGGCAGGCACACCCCAAGGAGAAGTCCAAACTCGAGATGATGGTGATGAGGAGGGACTGCTAACACATAGCGAGGAGGAGCTG	236	GTAAGGGTCTGGCTACGTGTGTGTGTGACCTGGAAGGGCTGGGCTGTCAAAATGGCGACAGTAGAAGAACCAGAACTGGCTGCTCCGTGTGAGCTCCCTCCTTTCTGCTTTCTAGAGCCTCAGTCCTGTGAGGAGTAGGCAAGAATGAGCTGAGTGTAGTTCACTGTTTGAGTCGCTGATATGAAGCCCCACTGAAGACAGAGCTTGGCAAAGCTAGGGGTGTATTGAAGAGGAGGAGAATTGGGCCTAGGAGGTACACAACACATAGCTTCTCAGGGAAGGTTGGGGTTGACAGGGGAAGCCGAGAGAAGATGGGGATTTTAATTTTAAATCATAATTTTCTAAAAGCTATTGCCTTTCAAGCTTTTCTAACAAGCTGTCTTTTTTAAAGGAGCAAAC…	1858	29_136	36_41
NM_133766	Efr3a	e11	up	GATTTTTTGGAAGTAACTTACCAGACTATCAGAGGTCAGAGATCATGATGTTCATCATGGGGAAAGTGCCTGTGTTTGGAACATCCACTCATACTTTGGATATCAGTCAACTAGG	115	GTAAGTTCTCAGACTGCAAATGAAGTCAGTGTTAGATTACATTTTCTTTTAACTCAAGAAATTGTTAGTGTTTTGAAATTTTGGTAATAAAAGCAGCAGTGTTTTCTTTGGTAGTAGATCATTAAGCTATTAAAGCAATGGTTAACATACTTTTTGGATCATTTTAAACATAAATTCTTGGGATTTTTTTCTCTTTTATTGAAGAAATGGAAGATTATTTGGCCTGTGCATTGTGTGTCTGCATGTATGCATGATAAAACTGAAAGTTTTCTGAAATCTTAAAACATTGATAGTGAATCAAGAATTCAGACTTAGGATGTTAATGATCCCTCTTTATAGATTTGATCTGGTAATATACTTAAACCTTAGTTAATGTGTTAAAATGATCTCATTATGACT…	1246	54
NM_178655	Ank2	e15	down	TCTGGCCTCACACCAATACATGTGGCTGCCTTCATGGGCCACTTGAACATTGTCCTCCTTCTGCTGCAGAACGGAGCCTCTCCAGATGTCACTAACATT	99	GTGAGTATGGCTTGGGTCAGAATAACCACAGGGGGAGAGAGCGAGAGGATCAGAGTGGGTGTGTGCGTGTGCGTGTGTGTGTGGGCTTGTGTGTGTCATCATAGCTCAGAGGCCGCCTCTGAGACATTTTGTAAAATAACATTTGGAGCTTTACTGAATGCAGAGGCCACTTGTTCAGGAAGCAAAATGGAAGCTGACGAATGACACAGCTTAGGCTTGCTGGTGAGAATGGATTAAATATTCCTCTAATGCAGTCAGCAAAACAAGATATAGTTTCTAAAGCTCCTCTGAGGCTCAGTGTGGCCATGCACAGCCTGCAATTCTGAGCTGCTCTGAAGCTGAGGCAGGTGGTTTGTGAGTCTGAGCCAGCCTTGACAGCATTCCTCAAAAATACGCATG…	5828	62	14_31_57_83
NM_012055	Asns	e2	down	AGTGCCTGCAGTCCGCCTGTAGCATGTGTGGCATCTGGGCCCTCTTCGGCAGCGATGACTGCCTTTCCGTGCAGTGTCTGAGTGCGATGAAGATCGCGCACAGGGGGCCAGATGCATTTCGCTTTGAGAATGTCAATGGATACACCAACTGCTGCTTTGGCTTTCACCGCTTGGCTGTGGTTGACCCGCTGTTTGGAATGCAGCCGATAAGAGTGAGGAAATACCCTTATTTGTGGCTCTGTTACAATGGTGAAATCTACAACCACAAGGCG	272	GTAAGCAGAGTGAAGCTGGGGATGGCTGGCTGGCTATAACTCACCTTCAGACCTATGGTTATGATGTTCATATTTTGTGTCACGCTTTTTTACTTTGTATCTTTTTCTATGTTCTGACTCCTTTGCTCTGGTCTTATACAGAAAACTGACACAGAAAGGTAAAATTAGTTAGATTTTTTTTCAAGTGATTAACATGGAGATGCCAATTCAATTTTTTTCCTGTTATACATTTTAATATTGATTAGGGCAGTGTTAGCTGATGGAGTCCTGTCAGCGAAAATGTCAGGCCTGTGCTCCATTGCAGGTTACGCTAACAGGAGACAGACAAAAAAATCACTGTAAATTGAACTTTCGGAAAGCAAATGCAGAAGTGGTGCACATAGGAAAGCGGTTTGCGGG…	3845		18
NM_145221	Appl1	e8	up	GTAAAATATGAAGTTACAGAGGATGTATATACTTCCAGGAAAAAACAACACCAGACCATGATGCATTATTTTTGTGCACTAAATACTCTTCAGTACAAGAAGAAAATAGCTTTGTTAGAACCTCTACTGGGATACATGCAGGCTCAG	147	GTAAATATGTTTTGGATTATATCTGCCTTAAAAGCCTTGTATTAAGCTTGATTTTTGTGTTAACTACAAGGATATAACAAACTGTTGTCAGTAGATTTGTATTGTGGTTTTAAAAGTAATTTTAAAGACTCTCATGAGTGTCTTATTTTAAGAAGATTGGGCAAATGATTTTTCTTGCAAATGAAGATCTAAAATGTTTTAAATAAATGGAAATGCATTGAATTAAGACTTTCCCGGGGCTGGTGAGATGGCTCAGCAGATAAGAGCACTGACTGCTCTTTCGAAGGTCCTGAGTTCAAATCCCAGCAACCACATGGTGGCTCACAACCACCTGTAATGAGATCTGACACCCTCTTCCTGGTGTGTCTGAAGACAGTGTACTTATATAATAAATAAATC…	1460	17
NM_145221	Appl1	e4	up	CGTTTTCCTTTGGGGGGTGATGATGAAGTTATGAGCTCTACTTTGCAGCAGTTTTCCAAGGTCATAGATGAG	72	GTAAGTTTGGATCTTGCTTGAATAGGTGGCTTTATAACTAAGTTATGCAAGTTACTCAGCTTTCTACTGCAAACTATAAAACTGTTTATTACATTTTATTTACTGTGTGTGTGTCTATGTTTATGTGAATGTGTTATGCATGTATGTGAGAGTGTATGTATGTGTGTGCATGTGCATGTGTGAGTTTATTCTCATTATACATACCTTTGTCATACATGGGATCCAACCCAGGGCCTTACATGTACTAGATAAGTCCTCTACCACTGAGCTATAACCTAGCCTCACTTTTTCTAATATCTTAATAACTCATTATAGCAGAATATTATCATAGGCTATCAGTGTAAGTAATGATACTGGGTTAGGGTTGTAGCTTAGTGGTAGAGTACTTGACTAGCCTGT…	1767	56
NM_145221	Appl1	e7	up	ATCATGATGCCGCAATTAATAGGTACAGTCGGTTGTCAAAAAAGAGAGAAAATGACAAG	59	GTATGTTGTATACACTCTTAAAAACATTTTTAAAGTATTTTTAATATGGATAGATGTTTTGCCTGGATGTGTATCTGTGTACTGTGTATGTTAAGTATCAGGAGAGGCAAGAAGAGGGAGTCAGATCCCCTGGAACTGGAGTTAGAGATGACTGTGAGCCAACTTATTATGTAGGTGCTAGGAGTTGAACCTGAATCCTCTGAAAGAGCTGTGAGTGCTCTTAACTGCTGAGCCATTATTGCCCTACACATTGCCTCTACACATTCTTTCAATAGCAAAGTTAATGACCATTTCATTAGGTGATTTAGTTTTTCCTATTTAAAAATAGAGCCAACAAATCATTGTTGTGGTATTACTCTCATGTTTTTTTCATGTTCAAATAATTTCTGATAATTGCTT…	5328		116
NM_010241	Aktip	e7	down	TGTGGTTTGGAGTAATATTCATACGGCACGGGCTGTATCAGGATGGCGTATTCAAATTTACGGTGTATATTCCTGATAACTATCCTGATGGCGACTGTCCG	101	GTAAGTAGGACTGCAGCTGAGTCTGTGCAGAGCTTCACTCACTGAGGGGAAAGCGAGACCTTCAGATTTCCTGATTCTTCTCAGACTGTAAATCTTGTAATGACCTCAGTCTCCTCGAATGTATGTCTCCCACAACCAACAGTGGGGTTGGTGCTTTGTTACCTCCGGCCATGCTCCCCGGCCTGCAGCTTCACCCTTTCTCTGCCCAGGGTGTGCGCAAGGTTGGGGGCATGCTGCACCACTCACTGTATGGCTGCTAATGGCCATGCTGCAGAGGAGGAGGGTGGTATCTCTGCAAAAGCGCTATACGGGAAAATGGTTACAGTTAACGGCCTGATCTGACCAGCAGCTGACAGCACTCACTGAAGTCTCTCTCTTTTCCCACAG	387	70	46_144
NM_153144	Ggnbp2	e8	down	GTTTTGCACTGATTGCAAAAATAAAGTCCTCCGAGCATACAATATCCTCATTGGTGAACTTGACTGCAGCAAAGAGAAGGGCTACTGTGCTGCCCTGTATGAAGGATTGCGGTGCTGTCCACATGAGCGACACATACATGTTTGCTGTGAAACAGACTTCATTGCACATCTCTTGGGTCGTGCTGAGCCAGAGTTCGCAGGAGGGTATGA	210	GTATGTAGTTTGCTAGAATGGGCTATCTAGCGCTTTGCTTCATTTTATTACTCAAAGTTTATTTCTATCACCTATGCCTTACTACATAAGTGTACAAATTAAGGTATGCTAAGATTATGCTTTCTTAATTGAATGGAAATATGGCAAAAGTGTGCTGGTGTTTGGTTTAGTCCTCTGGTCCTTAGTTTGGAAAAGAGGTAAACTGTCATTTTAGATTATCATTTTTACTTGAAAATAATTGAAATATTTCTTCATGCATCCTGCTTTATCATGTTTAGATTTTATTCACAGTGGTGATTTTTGAATAGAGGTTAGGTTTTTGCAGCACAGGGGTTAAGAGATGCTTTATTGAGTGTAATTCATTGACTGTGTATTATGTAATTTTTAAATTATAGAAGA…	979	6_34_130	20
BC052204	G430022H21Rik	e9	up	TGCTTGCGAAAGTGGGGTTACAGAAGATGTGAAGATATTTGTTGGATTAAAACCAATAAAAACAATCCTGGAAAGACAAAGACTCTAGATCCAAAGGCAGTTTTCCAGAGAACAAAG	117	GTATTGTCTTTTTTATCTTGTTTTCTTTATTATTATTCTCTTAAACTTTTCTATATTACTATATACTGTGAAATTTATTTCAGCAATAATGCTTTTATGCTAGTAAAGTAGTGTGAGCATTACAGAAGTATACCCAAGATACCTTAAAAGTGTCTCCTTCCCAGTCCTGGGCCAGTGCACACTGTGCTAGACAGTGGCTTTCTGTATATTGTAAGCTGACATAATTCCAAGTTAGTTAGCTCTGGTCCACCTGACGCTCAGAAGCTTCCCTTCTGCACGCTTAGGAGGAAGAACTGACAGCGGAACTCAGTAGCCGACCATTAGAGTCATGCTTGCCTGCTCTCACCTTGTCTTCCCATGCAAGAACCACTAAGGGCTTCTGCTGCACATGACTGTCTC…	1071	101
NM_007982	Ptk2	e6	up	ATTGCGGAAGCAGAAGATTCAGTAACTGAGAGGCCACCGTGGAGCTGCTGGAAACTGTTACAGAAGGAGCACCTCTCAAACCGTGCTTCAGGCTCTGAGAAAAGGAGCACAGGGGAAATTAGTCTTGCTTTGGATCCAAGCAAATGCTGTCGGAGCAATGAACTGGGACTTTGTGTGCGGACTCCTGGCTTGATCTTGATAGGATTGGGTGTATGTTGTTGGAACGGGCAGGCCAAGAGGCCCTGAGACCTACAGGTGCCGTCTGTATGGAGAAAAGCGGCTGTAGTCCATTTCCAGTGTGTTGGGCTAAAG	312	GTATAACAACTTAAAGATCTCTTCAGTCTGTGCTTATGTCAGCTCATGCTTTTGTACTTAAAAAGCTAGGTAATAGTTCTATCTGAAGTTAGTTACAATTACATTTGAGGAAAAAAAAGATGTGGTATAGGCTTACGGCTGGGGTATAAAACCAGTTAGGCGACTTTGCAAGTAGAAAATGAAATGTTTGTATGGAAATGTGCTTAAGTGATTTAGATCACTTGTCCTGTGCATAAGTCATGCATTTTTGCTTTTTCCTTTTATCTATTACCAAGACTCCATTATCCTGTGACTGGAGACTTTTAAAGAACAAAGTGATTAGTTTTAACTGGAGGACTAGAGGAGAAAAGGGTAATGTGGGCTTAGTTGTTTTAAAGTGGGTTTCCTTTATTGTCTATA…	16666	85_104_146	141
NM_001122829	Upf1	e2	up	GTTGGACCAGAGGGCATCTTGCAAAATGGGGCTGTGGATGACAGTGTGGCCAAGACCAGCCAGCTGCTAGCTGAGCTGAACTTCGAGGAAGATGAAGAGGACACATACTACACTAAGGACCTCCCAGTCCACGCCTGCAG	140	GTATGCTGCAGGGCTCCAGGACCAAGAGGTGGCCTGCTTCAGAGTACCGGTTCCTTGTTCAGAACCCAGAGCACAGTACCTAACACCCCAGATTCATAGGGTTCTGTGGGTCCCCTGCCATAGCCACTCAGCAAGGACCCTGAAGAGCCAAGGCAGGGCATGGATCCTGACTAAATCAGCTCCATCAGGGCCACATGAGGGCATTGGAGGCTTAAAGAGTTGGAATGTCCTTGTTGTGGAATACCCAGCTCAGCTAACTTCACACCCACCCACCCACACACACACCCAGCAAGGCCAGAGCTTGTCTTTACTAGGGTTTTGTAGCCATCTGCCGCCCTCTACAGGGCTGTTTTGGCCTCTCCTCTCCACACCTATTGCTTTCCGTTATAATGGCTCTCT…	801	110_127	11_99_108
NM_130879	Usp48	e2	down	AAGAAACTGCAGAGGAAACCCGAATTGCTTGGTTGGCATTGGCGAGCACATTTGGTTAGGAGAGATAGATGAGAATAGTTTTCATAGCATTGATGATCCCAACTGTGAGAGGAGGAAAAAG	121	GTGAGTGGCTGCAGTCAGTAGGACTTAGTTACTTTGGTTGTCGCTCAGTACCTATATGATCAGAAACCTGGTACAGCACACATGCACCACAGTAGTTGGGGGGGGGGTCTGCATGCCATCCCTACAACTCCCTCCCCTTTTAGAAAAGAAGTGAACTGCCACAGTTGTCAATGATTTCAGAGACCTGTGTAGGTGTCAGAGGACTGGAGACACATACATGGCCATGTGTATTTGAACTCTTGCTTTTTAATTTCAGAAAGTCTGCTTAAGCCACACTAGTGACATTGTAATTTTATAAAGCTATCTGTGCTAGGGGTCAAACCCAGGGTCATGCACGTGCTAGTTACCCTCTCTGCATACACTAGGCTGCATCCAAGCCCCCAGACTCTAAAGCAGGGA…	1108
NM_173028	Vps13a	e4	up	GGCATTGAGAACACTGTTGTTACTCTAAGTGAAGGACATTCATCACAGATCTATAATGTAGAAATGGACCAAGCCAAGCTACACTTAAAATTACTCGACTATCTTAATCATGATTGGAAAAGTGAATTTTATATAAGATCTAGTCAACAAGACATCAATTTCATCAACTTTACCTGTCTCACAGAAATGGAAAAGAGTGACTTGGATATTGCTATCCATATGACTTACAACACTGGTCAGACAGTTGTGGCATTTCATAGTCCGTATTGGATGGTCAATAAAACCAATCGGATGCTACAGTACAAAGCAGATGGAATTCACCGAAAGCATCCACCTAATTATACAAAACCAGTTCTCTTTTCCTTTCAGCCAAATCACTTTTTTAACAACAATAAG	396	GTATGTGTCATTTTTTCCCTAACTTTTCCTCTTTAAATAAACATTCTGTTTCAATTTTTAGATCTCTGACCAATAAAATCTGAAATTTAAATAAATATTTGAGGTTAAAGGGTTAGCATCGCTGGGGACAGTAGCATTTACAGCAAATCCCAGCATTTGGGAGGCAGGAGGATGTTGATTTTTGAGGCTTGTGTATGTACATGCTAAGTTAAATCCAGCCTGCATCTCAGAAATATCTAACCATAAAAATACTGTGAGCATTTAGTGTTAAGAAAAATGTATTACATTATTCATATATTTTTGGCTAAAATGTGCAAGGCTTTTGAGTTTGACCTTCCACATCGCAAATAGCTGGATGGTATATAAATTGTAATTTATCTCAAATTCTTCTCCTAG	396		110_124
NM_001003817	Erbb2	e12	down	TGGTGCTTACTCATTGACGTTGCAAGGCCTGGGGATTCACTCACTGGGGCTACGCTCACTGCGGGAGCTGGGCAGTGGATTGGCTCTCATTCACCGCAACACCCATCTCTGCTTTGTAAACACTGTACCTTGGGACCAGCTCTTCCGGAACCCGCACCAGGCCCTACTCCACAGTGGGAACCGGCCAGAAGAGGCATGTG	200	GTAAGACAGGAAGCCCAGCACTGAGGGCTGGCACAGAGGAGTCTCAGTAGCCTCTGGCGGCAGCCTCCTATAACCTGTGCATCATGTCTTAGAGCCCCGTTGTTGTTTAGAGACAGGCTCTCACTATGTAGCCCTGGCTGTCCTGGAACTCACTCTGTAGACCAGGCTGGCCTCAAACTCACAGAGATCTACCTGCCTCTAACTCCCAAGTGCTGGGATTAAAGGCGTGAACCATCATGCCCGGCTACAGCCTGGTTCTTCACTTGCCTATGGATGGCTTAGCCTTGAGCATGGCTTCCAGCTGTGTCCTGCCGTGCTGCCAGGCATCCACATCCCTCCCCTGTTTCTTGAACTTGCATGTTCTAGCACCAACCCTTAACCCTTCAGCCTGGAGCCATG…	458	23_67_129_136	25
NM_022992	Arl6ip5	e1	down	AGGCGAAGCTCGCGAAGCAGAGGAACATGGACGTGAACCTCGCCCCGCTCCGTGCCTGGGACGATTTCTTCCCGGGCTCTGATCGTTTCGCCCGGCCGGACTTCAGGGACATTTCCAAATGGAACAACCGTGTAGTGAGCAATCTGCTCTATTACCAGACCAACTACCTGGTGGTGGCTGCCATGATGATTTCGGTTGTTGG	202	GTAAGTGGGGTCTTCTGCCTGGAGCACCTGTCCAGGGTCAGGACGTAGGGACCACGAGGACAAGATCGCGAAATGCAAGACTAGGTCCACACGGAGCGCCTGCCTCAGGGAAGGGTCTCGGGAAGTGGCCCACCCAGTGGAAACTTGTTCTCAGGGCGAGGCCACAGCTCTCTGAGGTCCCCTTTCTTTCTCTTTTTGCTCTAGAGGCTTGAGCAGGGACCCTGGGAGGGAAGAGGTGAGGAAAACGCTGAGAACTTGGGACAATGAGAACTACCCCCTCCCACGTCCCCGTGCTGAAGATATTCGCCTGTCAGATGTTTGTAGCACAGTGGGTGTTTTAAAAATAAGAAAAAATGTGGTGGTGTTGTAACCTTGTCCTGGGGCTGCCTAGCAAAGCCT…	18136	95_127_143	35_48_108_113_120
NM_009045	Rela	e8	down	AAGACATTGAGGTGTATTTCACGGGACCAGGCTGGGAGGCACGAGGCTCCTTTTCTCAAGCTGATGTGCATCGGCAAGTGGCCATTGTGTTCCGGACTCCTCCGTACGCCGACCCCAGCCTCCAGGCTCCTGTTCGAGTCTCCATGCAGCTACGGCGGCCTTCTGATCGCGAGCTCAGTGAGCCCATGGAGTTCCAGTACTTGCCAGACACAG	213	GTGTGACAGCCGCCGCTGCGGAGGGAGGGCAGGGCCACAGCCGCTGCTGCAGAGGGCGGGACCAAAGCCGCTGAGCCCCAGCTAGGAGAGAGACCAGGGCTGGGTGTCTGAGGCCAGCACTAGGGTTTAGATATGCTGTAGTTCATAGCGTGTAATGATTTCTGTCAAAGGCAAGCCACATGGTGGTCCCATCAGACTACACTGTCTAATGACAAAGGTGTCTCAGTGTGTGTAAGTACCCTTAAGACATTTGTGTAATAAGCTGGGTGCTCCAGCAGCATGTCCAACCTGAGAACTGGTGGCATGGTGGCTCTATCAAGGTGTTCCGGAAGCTGGCCATGGTGACTGGCCCTTAGGCCCAGCACTCAGGAGGCAGAGGCAGGCAAATCTCTCTGAGTT…	3648		23_27_32_54_58_97_102_123
NM_001007568	Zfp251	e1	down	GTTCCGCCCCCAGCCGACAGTCAACTTGCCCCTTCTGCGCGGGCCAGGCTGGGTGTAGGTGGGTGCCTGGTCCAGAGGCTGAGGCGAGGCTCCCGCGTTCCCATCGCTCTGCAGGTGGGCAAGGACAGCCAGCAGGCAGCTCGGGCTGGCCTGCCTCAGCTTCTGGCCAAGGGCGCCGATGATGCCGCGACACCTGGGAGGAGGGATAGTGGAGGAGGCAGCGGTCGCAGCCACAAGGGCCACCCAGCAGCGGGAGAACCCGTGGGAGGGACAAGCCGCTGGCGGCGACGCGGCCTTGGGAGGCATGGATGTGAAGGACGATGACTTTTAAGTTTTTGCCCAGAGCTAGCCCTCGCCGCCTGTGTGTCCACTCACACCCGCAACCCGGTGAGGCCTGTC…	783	GTGAGTTACTCCTCCTCTCTACTACCCTGTCACAAGCTGTCTCCTCGAGAGCTGTCAAGTGAGTAGATAGTGAAGTTGGAAATTAAAAAGATCAGGATGCAGACGACAGTCTCTTGTAAGAGTAGCACGCTCTGTGGCCAGTTGGGCCTTGCCTGACCCACCAGACTCAGTTCAGCTACCCCAGCAGAGATCAACAGGGCACACCCCTGGTGTACTCTCCGGCATGTTGTCATTCCAG	238	75_91_131	144
NM_011173	Pros1	e2	down	TCTTGTCCAAAGAGCGTGCTTCACAAGTCCTGGTGAGGAAGCGCCGTGCAAATACCTTGTTCGAAGAAACTATGAAGGGCAACCTTGAACGAGAGTGCATTGAAGAACTCTGCAATAAGGAGGAAGCCAGGGAGGTCTTTGAAAATAATCCCGAGACG	158	GTAAGAAGTCGTGGAGACTGTAGAGTCCACCCACGTACATATACAGTTACAGACTGAACATTGCCAGCTTGTGTTTCCTTGCCTCCATTTGAAAGCTAATGACTGTAGACCACTTTCTATGTGTCACCCTGTCACTTCAGGAAGACTGCCAATGATAGGTGCTCTGGCCTAACTAGATTTCTCTTAAGTCTCATGGTCAACAACTAGGGTTGACTTTGTGATTTGTATCGATTTTATCCTAACGCAAATTTGATAGCATCGAGGCTTCCAGAGAAGATGTGTGTGAAGTGTAAGTGACCGTGGGTATTTCTATCACCACTGTGCTTCTTGTTTATTTTGATTAGGATGGTTGCTTGTATTTGAGATAGTCTCTTACGTGTAGTCCCAGCTAACCTGAAA…	1870	27_80
NM_027994	Cand1	e7	up	ATGCCCTAAAGAAGTTTATCCTCATGTTTCTACCATTATAAACATTTGTCTAAAATACCTTACCTATGATCCAAATTACAATTACGATGATGAAGATGAAGATGAGAATGCTATGGATGCTGACGGTGGGGACGACGATGACCAAG	146	GTATTCAGATGGAACACGGGAGCTGCCCTGTGTCCTGAGCGAAGTCAGGCTTAGGGTAGGGAGGATGCCCATTGTACCTTGGTTTTGTTCCTTAGGGGTTGTCTTGTTTGTGATGCTCAAGCCTAGAATCTTGGACATGGTAGTGGGCAACCATTCTACTCTTTATATTTCTTATAAAGCATTTGGTTTTTTAAAAAATGATCTAAAGGTACCTACTCAGAGCAGTTTGCTTAGTATTGATAGATCCTGCATTGAGGCCCTGATTAATGCTCACGAATAATGTAAACATGTGGTTAAAGTCAGACTGCCTGGTAGGAATGCTTCAAGGGGATGGCTACACTGTTTGGTTTGGAGGAATTCTATATCTAAATGGGTAGATTAACGAGTATATGGGTTGGT…	1362	16	18_54_59_95_145
NM_030109	Sf3b2	e6	down	TAGCTGCTCCAGTAGGCCCTGTGGTTCCCACGCCTACGGTTTTGCCCATGGGGGCACCTGTTCCTCGCCCTCGGGGTCCCCCCCCACCCCCTGGAGATGAGAACAGAGAG	110	GTGAGAGACTGCTGACTTCCTCCTATGGTCAGAGGTTGCAGTTTAGAGGGGGCTGCCTTAGAATCTCAGGGATGTCTGTGAAGTGGGGCTGGGTTAAATTCTTGGGTATAGGTAGGAGCCACACTTAGCTAAAGTGAGTTTTTAGGGTTAGGGACTTGAGACATTTTGGGCAGAATTCTGAGGGCTGCAGAACCTGGTGTGTTGTATTTATCACCACCCAGTAGCCCCTCCAGTAAGAGCTGGCATTAGAGGAGGAAGGCATTGGGTGTCAGCCCTTCCGACTGGGTGTTCCTGCAG	297	35_57	48_69_85_91_104_145_151
NM_030147	Brd8	e11	down	GTGCTCCCACTCTTTCCCGGCTTTTAGAAGCTGGGCCCACACAGTTCACCACTCCTCTTCCTTCCTTCACTACTGTTGCCAGTGAGCCGCCAGTTAAGCTTGTGCCACCCCCTGTAGAGTCTGTGTCCCAGGCTACCATTGTCATGATGCCCGCGCTGCCAGCACCATCCTCTGCTGCGGCTGTCTCCACTTCTGAAAGTGGAGCTCCAG	210	GTGCGTCCCTGACCCACGCCCTGAGCGCCACAGGACCAAACCTTAGATAGAGAAGGGTGGCCAAGACCATGATCTCCCACCTAGAGACTTCTGTTCTCCATAGACTTGGACCATCTTTACCCTTAGGACTACAAGGATGGAAGTGGGTGTGTGTTTGTGAGTTGGGTGGGGCAAGTTAAGTGCAATAACATAAGCAGGCTTGAGACTGTATTCTCACTTTACTTTATAAATAAAACGAGGGAGAAGAAAGCATGGTCAGCAATAAGTTTTTGACCTTAAGTGTCTACAGTTCTGGTGTGATCTCAGGGTGGTCACTTAATACTGGATAAGCTTCTGAGTTGCTTTTTCTTTTTGTTCATCAG	362		55_145
NM_030147	Brd8	e4	down	CATTGTGCTTCTCAGTATTCTGAGCTCTTAGAGACTACTGAGACTCCAAA	50	GTGAGTATAAACCCAGGTACATCTGTTTGGTCAGGAAGGGTTCACTGTGGAAATATATCTTACTGGGTGAGAAAAGTATAGCAGATGTTATGATTACATGGTAGAAAGGCTCAAAGAATACAAGTGGAAACAAATGTCCTCTTACTTAAATTTGGATTTATTTTTTGTTTTCCACAG	177		38_65
NM_028523	Dcbld2	e5	down	GGGATACTTATCTGCAAGTCTGTTTACATTTAAGACAAGTG	41	GTAAGCCTTCCAAGGACTTAAGCCATCATCTTTGCATAATAACTAATGCTGTATGGAGTGCAACCAGGCACCTAGTGACTGCCAAATTGCTTGTTCTTTCTCATATGCTTTTGAGAACGCCATGAGTAAAATAGAGCCCTAATTATGTAAAGAACAGGCTAAATTGGAAGTTCACTATTCACTGGGGAATTATAAGCAAGTACTGGATCCCTTTACGAATTTGATTTGAACTTATCTGAAGAAAGAGTTCATTGCACTGGTCTGATGCTTGAAGTCAGACAGGGATGGCTTTACAGAGGATAAAGCAAACCCTACAGAAGGCCAAGGGGAGGTTGCCCTCCAACCTCTGGGTCCCCAGAGACAGGATAGTGTATCTCCATAGACTAACAGCTAATGCTT…	884	39
NM_178347	Cdc23	e9	up	AGCATGAAGTCTGAATTGAGTTACCTGGCGCATAACCTCTGTGAAATTGATAAATACCGAGTAGAAACATGCTGTGTAATTG	82	GTGAGAGTTAACTACTTTTATTTTTTTAAGTTCTCTCTGTCTCTGTCTTTTATTTTATTCCATTTTATGACAATGTGTCTGTCTTAGTCAGGGTTTCTATTCCTGCACAAACATCATGACCAAGAAGCAAGTTGGGGAGGAAAGGGTTTATTCAGCTTACACTTCCATACTGCTGTTCATCACCAAAGGAAGTCAAGACTGGAACTCAAACAGGTCAGGAAGCAGGAGCTGATGCAGAGGCCATGGAGGGATGTTACTTACTGGCTTGCTTCCCCTGGCTTGCTCAGCCTGCTCTCTTATAGAACCAAGACTACCAGCCCAAGGATGGTCCCACCCACAAGGGGCCCTCCCCCCTTGATCACTAATTGAGAAAATGCCTTACAGCTGGATCTCATGGAG…	3622		91_134_144
NM_181594	Edc4	e18	down	GTATCCACTGCTGCCTCTGCACTGTCCTTGGATTTGCAGGAAGTGGAGCCATTAGGGCTACCCCAGGCCTCCCCAAGTCGAACCCGTTCTCCTGATGTGATCTCCTCAGCATCCACTGCCCTGTCCCAGGACATTCCTGAAATCGCATCTGAGGCCCTGTCCCGTGGCTTTGGCTCCTCTGTTCCTGAGGGCCTCATTGAGCCAGACAGCATGGCCTCAGCTGCCTCAGCACTACACCTACTCTCTCCTCGGCCCAGGCAAGGCCCTGAGCTTGGCTCTCAGCTGGGTCTGGATGGAGGCCCTGGAGATGGGGATAGGCATAGTACCCCTTCCCTGCTGGAAGCAGCCCTGACCCAGGAAGTTGCAACCCCTGACAGTCAAGTCTGGCCTACGGCACCT…	437	GTGAGAAGCTTAGAAGGGGAAAATTATGCTTGGGGTGGGAGGGACATTAGGATTAGCCACTCCTGAGCCAGTGTATTTCCTTAGCCCCAGGAATGGCCTCCAGGAAAAGCACAAAAGTCTGGCTTTCCACAG	132	125	16_32_37_41
NM_009269	Sptlc1	e3	up	GAAAAGGAAGAACTGATTGAAGAGTGGCAGCCAGAGCCCCTCGTCCCTCCAGTCTCCAAGAACCACCCTGCTCTCAACTACAACATCGTGTCCGG	95	GTAACTATCTGCTCAAGCCCGGGAAATGTGTGGCGTCCCTTGTTAAGACATTTGAGTCACCGCTGTAGTTTTCAGAATTTTCAAGGGATGGCCCAGGAATCTTTTAAACTCTAATTTGGGCTTATCTTTTTGTTTTTCTTTAAAAAGCAAATCTCTCTTCCCCTAACTTGCACTCTTGTTTCTTGGTTCCCCCTTGTTCTGAGTTTTTATTTTACAACTGGTGGTAGAACTAAGTACTGGCTATAAATACACCCATACTTACTGTCCCCAGGACCACAGCATTCTCTGTCAGGTCAGGTCCTTGGTACCTGGCAGGGACAGCAGCATGCTGTGGCCCTCTACTGTGTCTCGGCACCTAGGGTGCCTGCAGCCGGGGCCCTGACGCTGCGTGCCCCAGCC…	5369		21_85_118
NM_024454	Rab21	e4	up	GTAATAAAATAGACTTGGAAAAGGAGAGGCACGTCTCTATTCAAGAAGCAGAATC	55	GTAAGTGTCATGCTCCCCCATGGTGGTGCTCCCCAGTGGGTGTTCCCCCATGGCAGTGCTCCCCAGTGGGTGCTCCCTTACTGTGCCCATGGATGGTTCACTTTCACAAACCCTCAGGGAGGGCTGAGCACTTGTTCTCAGGAAGCAATGTTTGTCCTTCAGAGTGGTGGGCAGCTGGCAAGAGTAAGGTATTTCTCCTGATTTCATTAAAAATGAGGACTATGTGGAGGAGTTATCAAGGGATTACAAAGACTTGTAAGGTATTTTGCGTTCCAAATAAGTGTATAAAAATTTTAATCATTTTTTTCTAAATTTGATTCAATATATAGAGAAATTAAATAGCTAAATAACCTTAGTGTAACTAAAATTGGATAAGTTAGTAGTCAATAAAGGTGACTT…	469		38_68_117_121
NM_025706	Tbc1d15	e4	up	GACTCCAGCTCAGTCGTAGAGTGGACTCAGGCTCCAAAGGAAAGAGCTCATCGGGGGTCGGACCAGCAGAGCAGCTATGAAGCGGAGTGGGACATGGTTACTACAGTGTCCTTTAAGAAGAAACCACACACCAATGGAG	139	GTATGAATTACATCCTTGAGGTCTAAACTGAACAGATGTGTAAAGAAATGCTTTAATATTCCTCAACCACGAAGATGATCTGATTCCTTAATGTGCGTGCATAATAACTAGTTCTGTCCTATTCTTATTTTTCGTTTTGTTGTTGTGACTGCAAAAGAGGATTTAAAAATACTCATTCTATTTTTAAATTACTAATAGCAAAGTAAGAAACACTTAAAAAATAACTCTCATAAACTCTGGGTGATAACTGCACATCTGAGCTCAGCACTGGAGGCTGAGGCAGGAGGAGCCTGAGTTCAAGGGCAGCCCAGCTATACCATTAGTTCCAGGCCTGGAGTCTCAAAGCAAAGTACTCAATACATGCTTTCCTTAATCTAGTATTTAAAAATCATGTTATTT…	3784	49_83
NM_198899	Ugcgl1	e35	up	CATCATGATGCTCTCAGTCCTGAAGAATACCAAGACTCCTGTGAAGTTCTGGTTCTTGAAGAACTACTTGTCCCCCACATTTAAG	85	GTTTGTTCATAGGGAAAAGGAAAACCTTGTTAAGGGAATATTAACACTGTAACATATTCTTTTCTACCTTTGTTTTATCTATACTCTTAATTTTTATCCCTTTCATTAGGATATTTTAATTTTGTTGTCTGTTTCTATATTGTTTTTTTTTCCAGGTTTCTCTATTTGGGGTAATAGTGTTTATGAATCTAAACCCAAAATTATGGCCTGTTTGAAGCTGGGTAACATAGGAGGAAAGTCTTTGTCTTTTCTGAGACAGTGTTGTAGCAAACTAACAGTCCTTGCCCTGGGAGGTTTGCTGTCTCCCCTTAGCTTAGGAAGCACAGTGAGTGGGGTTTGGGAATGGTTTGCGAATGAATACTCTTCTCATGAGGAAGGGGAGGGGCTACTTCCCCTGTG…	971		12_34
NM_025436	Sc4mol	e2	down	GAATAAAAGGTCCCTCGCAGAGATTTGAAAATGGCCACAAACAAAAGTGTTGGCGTGTTCAGCTCTGCATCCCTGGCTGTGGAGTATGTGGACTCACTGTTGCCGGAGAATCCTCTGCAGGAGCCCTTTAAGAATGCTTGGGTCTACATGTTGGACAACTATACAAAGTTCCAGATCGCAACCTGGGGCTCCCTGATAGTTCACGAAGCCATCTATTTCTTGTTCTCTTTACCTGGATTCCTATTCCAGTTTATACCTTACATGAGAAAGTACAAGATTCAAAAG	285	GTGAGTATGATGGGCTTGTGGTCAGATACTGGAATTGATGTTTTTCTAGGACATTGAATACACAACAGTACTGTCCAGTAGAAATATAATGAAGCCTAGCCCCACCTGTGTGCCCTGATCCTGATAAGAGAAACTATCTGGGGGGAAGGAAATGTTCACAGGGCTGCGTGGCTGCTCTGCTGCATTCCTTCTTCCTCCACACTCAGCCGATCTAACTGGATGGTAATATGCATAGACTCCATACACACATAATAGGAGTGACAGCAGCTTTCCCATGGCCCCACATTATGGGTAATGCTCCTCGTGTCTTCGTTTTTGTTTCAACATATTAGATGTGGCTTGTGAGACTGCTGTGTGCATAAGATACTCAGGTATGCACTGTACTTTGTCTTAGTTTTA…	3887	98_144	12_140
NM_001081035	Nav3	e20	up	GACCAGAAGTCTCAGGCATATTTGATAGGATCCATTGGTGTTAGTGGAAAAACTAAATGGGATGTCTTAGATGGTGTCATTAGGCGTCTCTTTAAG	96	GTAAGTTTTTGAAAGTAGCTTAACATCAATTTTAATATTTCCCCTTTTGATGCTGTACTTAACTTTCATAGCTTAAATGCATCTGATTCTCCCTACCCCATCTCCATATGGAAAGATTTCTTTCCCAGTACTGTTTAATACAACAATTCTTACATAGTCTATCATTTTATTAATTTTAAAAAATGTATTTGTTTTATGTGTCTGGGTGGTCTGCATCTAAGTCTGTCCACTATATGCATGCCTGATATCGGTGGCCAAAAAAATTACATCAGATCCCTTGGACCTTTGAGTTGCAGCTGTTTGTAAGCTGTCATCAGGGTACTGGGAGTTGAACCCAGGTCTTCTGGAAAAGTAGCAATTATTCTTAACCACGGAGTCATCTTCACACCCAAGAAGCCT…	633	36
NM_001033268	BC010304	e1	down	CCTCCCCAGACATGGCCCTGGGAGGCGGCAGCACATGGCGGCCGCGGCGGCCGTGAGCGCGCCCCCGGCCAGCCCCAGCCAGCCCTGAGGCTGCCCGCGCCCGCCGGCCGCGCCACGGCCCTGCCGCCCCCAGCCCCGCCGCCGCCGGCCCCGCCGCCGCCCGCGCGCGCGCGCCCCGCCGCCGCCGCCATGGGCGTGCAGGGCTTCCAGGACTACATCGAGAAGCACTGTCCGAGCGCCGTGGTGCCGGTGGAGCTGCAGAAGCTGGCCCGGGGCAGCCTGGTGGGCGGCGGGCGGCAGCGGCCCCCGCAGACCCCGCTGCGCCTGCTGGTGGATGCCGACAACTGCCTGCATCGCCTGTACGGTGGCTTCTACACCGACTGGGTGAGCGGCGGCCAG…	663	GTGCGGCTGCAGCCGGTTCGCCGGGGTCTCCCAGGGCTGGGGCTGGGGTCTCTTTGGGCCTGAGTCAGGATCGGGCCTGGTGCCCTTTGGACCGATTCCCTTCGGGTTTGGGTCAGGGTTGGGGTCTGGGGTCACTTGGACAGGAGTCACAGTTGGGCTACAGGCCTCTTCGCGCTTCGGGCTGGGCCTGGGATTGCTTGGGTAGCGATCAGAGTTGAGTCTGAGGTTCCTTGGCCCAGGGGTTTGGGGCTTGGCCTAGGGTCTTTTTGGGCTTGGATTTGGGTTGGACTTGGGAGGTCTCTTAGGTCACTGTCAGCGCTGAACTAGTTCCGGGAAGCCCAGCCTAGCCCAGAGTGAGTCCTGGGTGCCCCTGCCCGTGGAAGGCCTCAGCAGGCTTCA…	17883	86_137_150	23_34_39_45_56_73_104_108_116_121_128
BC068318	Jmjd1c	e4	down	GTCCTTATTCATTAAATGGATACAGAGTGAGAGTCTATAGACAAGATTCTGCCACCCAGTGGTTTACTGGCATAATTACTCATCATGATCTCTTCACCCGCACCATGATCGTTATGAATGATCAG	125	GTAAATAGTTACAGTTTTGGTGCTGGGGTTCACACCCAGGGTTTTGCACATCCTAAGCACGCCTTCCATGTGCTGAGTGCATGTTACTTCCAGCCCCAGCCCCAGCCTCACAAGTGATCCTTTGAAAAGGATATTTTTACAAGATAAATAATGTATTCCCAAGACAAATTTTTTGTATGTAACAGTCCTGACTGTCCTAGAACTGGCTCTGCAGACCAGGTTGGCCTTGAGTTCACAGAGATCTGTCTGCCTCTGCCTCCTGAGCACTGGGATTAAAGGCATCTACCACCTGACAATATTATATTTTACTATTTTTTTATTTGTGTGTATATACATATATACATGTTTATAGTGTGACTGTCACAGCACACCTATGGAGGTCTTAGAATAAGTTTTAGG…	930		25_39
NM_028459	Wasl	e7	up	GTCCCAATCTACCCATGGCTACAGTTGACATAAAAAATCCAGAAATCACAACAAATAGATTTTATGGTTCACAAGTCAACAACATCTCCCACACCAAAGAAAAGAAGAAAGGAAAAGCTAAAAAGAAGAGATTAACCAAGGCAGATATTGGAACACCAAGTAATTTCCA	169	GTAAGACTCATCTTTTGTGTTCTCATCATTTAAAAAAAAAAAGTAAAAAAACTGATCTTGCTATACTGCCTAGGCTGGCCTTGTGTTTGGGATCCTCGGCCTCAGCTTTCAGAGCAGTATGTGGGATTACAGGTGTGCACTACTGCACCCAGCTTGATCTTCATTCTTTTTGTGTACTCTGGACTGCTCTGAATTTTTAGCTTCTTATACAATTTTGGTTTAAGAGGTTCTTGTTGTTTGGAGCTAAGATGAAAGGATGGGCTATCCGGAGACTACCCCACGTGGGGATCCATCCCATAATCAGCCACCAAACCCAGACACTATTGCATATGCCAGAAAGATTTTGCTGAAGGGACTCTGTTATAGCTGTCTCGTATGAGGCTATGCCAGTACCTGGCA…	1597		89_123
NM_010567	Inppl1	e28	down	GCTGAAGTCAGAAGGGACATCTGAGCAGGAAGGAGTAGCAGCCCCCCCACCCAAGAACAGCTTCAATAACCCTGCCTACTACGTCCTTGAAGGGGTCCCACATCAGCTGCTGCCCCTGGAGCCACCCTCACTTGCCAGGGCCCCTCTCCCACCTGCCACCAAGAACAAAGTGGCCATCACAGTGCCTGCTCCTCAGCTTGGGCGCCACCGGACCCCTCGTGTGGGGGAGGGAAGCTCATCAGATGAGGACTCTGGGGGCACGCTGCCTCCTCCAGATTTCCCACCTCCACCACTGCCAGACTCAGCCATCTTCCTGCCCCCTAACCTGGATCCTTTGTCAATGCCAGTGGTCAGGGGCCGAAGTGGGGGTGAGGCCCGTGGCCCACCACCTCCCAAGGC…	667	GTGTGTTAGACCGGAGCTAACTGGTTATGTGTACCTGATAGGTGTTCCTTTATTCTTCCACTCAGAACTCACTGGTGTCTACAGCCCCCTTTGCTTGTAGCTGGATAATGTGCCTTTTGGGGGACACATGGATCAGTTCCATCCCTTGCCTCATTCCCCTTCAGAGCATGGGTAGAATGTGGCTGTTTGCATGTGTTTCTGTGAGGAGCCCTTAGTTCTACCCCCTAACATGCCCTATTCCTTTAG	246	30_79_133	119
NM_138668	Ufsp2	e9	up	GCTCTAGTTGATGCCGGCGACAAGCCAGCAACATTTGTTGGATCACGGCAGTGGATTGGGTCTATTGAAGTACAGATGGTACTAAACCAACTGATTGGTGTGACTTCGAAAATACTGTTTGTCAA	125	GTAAGTATGCTTTGTAAACCACATTCATCATTTACACATAACAGTTTATAATTTTTATTAAAATAATAGAAAAATGACATTTTCTTATTTCTAGTCATTGCTTTTCTTTATTACCTCCTTGCTTTATAAATCTCATTGTTTTAAAACAAGCTATGTGGTAAACATATATTCTCTAGAACTAATTTTAGTCTACATGTGGAAACTTAGAAATATATTATCTTTGGGTATATATTAGTTTTAGATACAAAATGTAGTTTACTAATGTTTAAATCTTCTAAAAGTTTAATAAGGAGAAAACCAAATGTTGATCACTGATCATTAAGTGAGTTTGGTTTTTGGTTTTTGTTTTGGTTTTTGTTTTTGTTCTTTTGGGTTTTTTTTGGAGGGTTTTTTTTTTTT…	1782	66
NM_153423	Wasf2	e6	up	AAAGAAAAGAAAGATAATCCAAATAGAGGGAATGTGAACCCACGTAAAATCAAGACACGCAAGGAAGAGTGGGAGAAGATGAAAATGGGACAAGAATTTGTAGAGTCCAAGGAGAGGCTGGGGCCTTCTGG	131	GTAGGTGATGCTGTGTAGCATTCTCTGGAGCAGCTGGGACCCTAGGGACAAAAGGCTCTGGCGTGGTACCTTTCCCACCATCTCAAGTCTGGCTGTAGGGTTTAGGCTAATACACCGTTAATCAATTACTTTTAAAAGCATCCATCTGGTGATTAAAATTTCTTAATAAGTCAAGAGACTGCGATTTAAACGAGGTGACTAGGCTGGTCTGACAGGGAAGGCCATGGTTTCTAATGATGATACTCTGCCAGAAGCCAGTACACCTGAAGGTCTCGGAGGAAAGTGGTCTTGGAAGCCCTCTCCCTCCAGAGCACACATGAAGGTTGTGCTGAAGAGCTGGGCTGGGCACGGCACGGGAGGTGCAGCGCAGGCAAGCTCTGCAGGTTCCCAGAACAAATT…	1845	43_59_102	36_45_98
NM_001109757	Atp7a	e5	down	ACATGAAAGAGCCACTGGTAGTGATAGCTCAGCCCTCACTGGAAACACCTCTTTTGCCCTCAAGTAATGAGCTAGAAAATGTGATGACGTCAGTTCAGAACAAGTGTTACATACAGGTCTCTGGGATGACCTGTGCTTCTTGTGTAGCAAACATTGAACGCAATTTAAGACGAGAAGAAG	180	GTAAGTGTTGTTATTTTTATGTCCCTTATTTCCAGATTCTGTCCAATCTGTGTTTTATGGCCATGCTTTGAAGTCTTTCCAAGGCTTCCTTCCCAAAGATCATCCTTGATGAACAATACATCCCTGAATTTCTGGAAGTTTTTAATTAGTGTTATTTCTTTTACAATCCCATTTTAGTGCCAGTGAAATCTACTAAAAAGTTTATAGCAGAAGGAAATACATAGCATTACTATTATGAGCCATGGCTATAATAGCCTTTAAGAAACTAAATTTTTTGTTAAAGCTGTTTTAAAAAGTGATAATGAATAAGTTAGGTATTGTCTTATCTAGATTAAACAGCAGAGCCAAACCATATTTGTGTAGAATTATATTGTCTCCTCTAGCAGTTTGACCTCTGAT…	3566	56
NM_028131	Cenpn	e2	up	GAAGGGCATGGTGCAGATAGATCACTCAGAATTAAGAATCTTCGGAAGTGCTAAGGATTGGGCACCCCACCCCGAAGGCCCTGATCTCCGAAGTTTATAGCCGCATCTGGCCTG	114	GTCAGTACTGGGATAGGAGAAATGCCTGCTTTGCATACACTCTCCTCTAATTTACCTCACTGAGGATCAGGAAAACGCTCTCAGATGTTGTCACGAACAAGGTGTTGGTTTAATAGTTGACAGACAGTGGAACTATATCCTTCCCTTGTGCATACCGCTTAGGGTGGGTATCCAGTCACTCTTCCATCAGTCATTAGTCAAGTGCATATGAGATTGTTCTTGGGTGACCAGACTCGCTGTGTGATTTGGCTCATGGTGACTGAAATTGCTAGGATCAGAACCCCCCAGCCCTGGCAGCCCTAACAAGCTAGGCTCCATAGGCCACTTAAAAGGACAAGTCTTTTGTTTGTTTGTTTGTTTGTTTGTTTTGTTTTTTCGAGACAGGGTTTCTCTTTATAG…	3640	53_109
NM_019877	Copz2	e4	up	GTGAAATTGCATTTTTGGGGGGCATGACTATCGTCTACAAGAGCAGCATTGACATCTTCCTGTATGTGGTGGGATCTTCCTCCGAGAATGAG	92	GTGAATTTCAGAGATTGGGTGACAAGAAGGGTCTGTCCTGGGCTGGAGGTGGGTTATGAAGGCTCACTGTTGGTACTAGCAATAGGTCTGGGGGTAGAAGGACATCCAGAACGGGTCTCTCTGTAATCATACACATCCGTAATGTTCCTTAGGTCCCTTGGGACCCAGAAATGAAATCTTCACACCTTCTGTAGGGAGCTGTTGCTTCTTGCTGAGCGTATTTTGAGAAGGAGACACCCAAGGGATCACTCCAGTGTCCCGCAGCCCAAACACTAGTTTCCCCCTCTCAAATCAAAGAGTCATTAGCCTCCAGCCAAGCCCTCTCTGACTTAGGGAATGCTTCCCGTCTGGCCCACACAGGGAGCTCAGAGGCCCACTTTGGACCTCTCAGCCTCAGCT…	434	20_71	17_29_40_52_90_113
NM_001042558	Apaf1	e9	down	GTGTTGTGCGTTCTCTGGGACTTGGAAACGGAAGAAGTTGAAGACATCCTGCAGGAGTTCGTTAATAAGTCTCTCTTATTCTGTAATCGGAATGGAAAGTCATTTTGTTATTATTTACATGATCTTCAAGTAGATTTTCTTACAGAGAAGAATCGCAGTCAGCTTCAG	168	GTACTGAAATGCCACTTGTGCTTGAACTTTTGGTTTTGAAACAGTTTTAGACTTGCTATATAAAGACATTCCGGCTGGGCGTGGTGGTGCACGCCTTTAATCCTAGCACTTGGGAGGCAGAGGCAGGCGGATTTCTGAGTTCGAGGCCAGCCTGCCTGGTCTACAGAGTGAGTTCCAGGACAACCAGGGCCACACAGAGAAACCCTGTCTCAAAAAAACCAAAAAAAAAAAAAAAAAAAAAAAAACCCAAAAAACAAACCAAACCAAAAAAAGACATACAAACGATATTGCAGATTGTGTAAACTGTTCCCTTGTTTCCCTTATTGCTAACATCTTACATAACTATAATACAGTTGTCAAAATTAGAAAATTACCATTGATGTACTATTATTAGCTAAT…	1130	150	77_112
NM_001042558	Apaf1	e18	down	CTTTTTGATATTCATACTAGTGGCCTATTGGCAGAGATCCACACAGGCCATCACAGCACCATCCAGTACTGTGACTTCTCCCCCTATGACCATTTGGCTGTGATTGCCCTGTCTCAGTACTGTGTGGAG	129	GTGAGTAGTTGAATTTATTCAATGGAATCTGGGTCTCCGGAGGTCCAAGGATGGCAGGGGTGGATGCCTTAACTGCTGAGAAGCTTTCTTGGAAAATTGTGTTTTCTTCATAGCCTAATAACATATCGCTTTGGGGTATCCAATTATATGGCTAGCTTTGTTATTTTAATGTGATTGAAGACATGATCTTACAGTGATGGAATGACAAGACCACTTACCCAGCATTTATTGAATCTAGTGTGTGCTTGGGACTGAGGAAACCATGGGATGATCATTGGTTTCTGAGGCACTTCTTTTTGCTTTAACCCCCTCCGTGTGTGTGTGTGTGTGCGTGCGTGTGTGTGTGTGTGTGTGTGTGTGTTGTATATGCATATGAATGTGCACATCCATGCAAGTACA…	2938		31_57_133
NM_029078	Pcf11	e9	down	ACGTTATGACAGTGTTATAAACCGGCTGTACACTGGGATTCAATGTTACTCGTGTGGAATGAGGTTCACGACATCCCAGACAGATGTTTATGCAGATCACTTGGATTGGCATTATCGGCAAAACAGAACCGAGAAAGATGTTAGCAGAAAAGTCACTCATAGACGTTGGTACTACAGTCTAACA	184	GTAAGTAATCCATATGCCTCTGAGTTATCTAGATGTCATTTATACTCTGAAGTATATGTTTAAGTAGTTGCTGGAAGTTATGAACTTTCTGAATAAAACTTGATCCATGGAAAATAGATTTTTTTTGGTTTTTAGATTTATGGTTATTTTGTGTATGAGCATCTTTCCTTCACTTCAAGCTTTATGAGATCTGACACTTCTAGCTTCCTTGGAGCACCTGTACTCATAGCTCTTTTAAAAATATGTAAATTTCTAATTTTTGTTTAGTATTTGTTGGAACTTTTAGCTATTCTTTAAAGTAGAATGCACTTATGTATATAGTGCTTGAGGAGGCCAAAAGAGGGTGTTGGATCCCTTGGAACTGGAGTTAACAGATGGTTGTGAGCTACCATGTTAGTG…	858	148
NM_026079	Ikbkap	e25	down	GAAATCTTCCCTTTGATCCTGAGAGTGTGAGTGTAGAGGAGGCTTTGAAATACCTGCTGCTCCTGGTGGATGTTAATGAGTTATTTAATCACTCCCTTGGGACCTATGACTTTAATTTAGTCCTCATGGTAGCTGAGAAGTCACAAAAG	149	GTATGTGGAGTTGAGACTTTTGCACCATTTTGAAATTTCTCTGTGGGACTGAGTTCTTTCGAGTGGTACTTTACCTAGTGTTACAAGTGGATGCAGATCTGAGTCTCCAGGACTGGAATTGCTAATCCCCATGGTCTGTATTGTCTATGTGCATCCATTTGTCTTTGAGACAATATCTCTTGCTGACCTGGAACTCGATAAGTAGGTTGGCTAGCTGGCCAGCAGGCCTCAGGGGTCTGACTATCCATTTCCCAATGCCAGAATATCAGGCCCATGCCACCATGCCTGACTTTATACGTGGGTTCTGAGGATCTAACTAAAGGTTCTTGTGCTTACAGTAAGCTGTATCCCTGGCCCAGAAAGCTGCTCTTTAGGAAGAAGACTCAGCTTGCTAGGCAT…	824	49	45
NM_018761	Ctnnal1	e18	up	GTTTTTGCTGCAGAGGGATTAAAGCTTACTTCAAGTGTACAGTCATTTTCAAAACAG	57	GTAATGCATGTCGCCCTGTCCCATGCTAGTGATTCCATATGCCCACACTGGAAACACTTTACTGATACATAAAGGTATACGAGTCGTAGGCTAGGAGCACATTCAGAGAACATTGTTATGTTATCCTGTTCTTTTGTTGTTCTGTTATACTGTGTTATGTTTGTGTGATTATAAATATTCCTTGGGGGTAGAATGGATCTAGCCCAGTGGAAGACCTTGTCTAGAATGCACAGAGACAAAATGTCACAATATTTATGATTTGTGGAAATGAAGCCATTCTATAAAATGGAATTACTTATTTTTATATCTTAAAATATAAGCACGGGGTGGGGGAGATATAGGTTGGGTATGGTGTAACACTCAGGAGACTAAAACAGGTGGTCTCTAAGTGTTTGAGGC…	538	41
NM_008468	Kpna6	e5	up	AGCCGAGTCCTCCAATAGATGAAGTTATTAACACTCCAGGAGTAGTTGATCGGTTTGTGGAGTTTCTGAAGAGAAATGAGAATTGTACATTGCAG	95	GTAATGGCTCTAAGGTGGAATGGCCAGATGAGAGTTCCTCACATGACAGTGGACTGTCTTTGTGGCATCCCTTTAGGAAATGGGAAAGTAATATCGGGAAATTACCTTCCTTAAAAATAGCTTCAGGGCTGGGTGTGGTAGTACAGCCTGTGCTACTAGCAAAGTGAACAAACCTTCAGGTTTGAGGCCAGCCTGTTCTCCACAGTGAGTGTCTTTTTAAATGAGACACACACACGAGTTGGGGCGGGGGGGGGGGGGCACTCATCAGATTAAGGTTCCCATTGGGCCTGACAGTGTGACCCAGGACTCATGCATGATAGAATGATTGAACTGACTCCTGCAGTCTGCAGGTTGTCCTCTGACCTCCACAAGCATGGTATGGCACATAGATGAACATAC…	746		82_96_126_131
NM_027799	Ankrd40	e3	down	TGGAAGAAGCCGATGAGGAGGAGGAGATCCCTCAGCTGAAGAAGGAGTCAGAACTGCCCTTTGTCCCCAACTATCTGGCCAACCCAGCTTTCCCTTTTATCTACACCCCTGCAGCAGAAGACTCCACCCAATTGCAGAATGGGGGCCCCTCCCCACCTCCAGTGTCACCTCCTGCAGATAGCTCACCTCCATTGCTCCCCCCCACAGAAACCCCTTTGCTAGGGGCCTTTCCTAGGGACCACAGCTCTTTGGCATTGGTCCAGAATGGTGATATTTCTGCCCCCTCTGCCATACTTAGAACACCAGAAAGCACAAAACCTGGTCCTGTCTGTCAGCCACCAGTGAGTCAGAACCGCTCCCTGTTCTCTGTCCCATCCAAGCCCCCGGTGTCTCTGGAGC…	480	GTAACAGCACACAGCCTCTGCAGCAGGAGAGTGATGTTTAGTTGTTTATGTAGTTAGGATATACTTACAAAATTAGGGAAAAGTTCCAAGATCTGTCTAATGAAGGAACTCTTTACACTCAAGATTCCAAAGCTTTTTACCTTAAACCATGAAAGTATTACTCCTTTTCTATCACTCCTAGGAATGAGGATTTTCTCTTATGTCACTATAGTACAAGTATTAAATTTAGGAAATACAATTTTGATTTAATACTGATCTAAACTGAGAGTCCATATTTAAGTTCCTCCAATTGTCTTCATAATAGATATTGTACTTAGCTATTATGCCATTTTATTAATTTTTAGGCTAAAATATTCTCAAGCCAGGTGTTGGTGCACGCCTTTAATCTCAGTACTCAGG…	3432	71	76
NM_001080707	Gpr155	e7	down	ATAACCTCAGGCATGGTAATAAGTACATTTGTGTCTGCTCCAATCATGTATGTTTCTGCCTGGTTATTAACCTTTCCTACCATGGATGCCAAGCCACTGGCGTATGCCATTCAGAATGTTAGCTTTGATATAAGTATTATCAGCCTGGTCTCCTTG	156	GTAAGTATGTTGTACTGTCAAATTGAATGGAAACCACAAAATAAGTTTGAAAGTAACTACTAATAGCAGTTTAAAAAAACAAACAAACAAACTATTTATTTAACAAAACAGAGAAGTAAAACCTATCTGAAAAAAAAAATGTAATCTCAACTTTGTAATTGACTGAGTATGTCTTTCCAGTCAGGAGTTTTGAGCTGTATAGTCGGCATGGTGTGAGACTCAGACAAACTTGGATTTGATTCCTTGTCCTATTGCGGTTTATCTATATCTCTCTTTGGAGTTACTTAATCTCTCTTAAGCTTAGTTTTCTTAGCTACCAAGATAATCATTCCACCCATTTCTATGGCTTGTTTTAAGGTTTGAGACAATGAGATAAGCATTCTATGAATAATGATCACC…	1588
NM_013649	Ryk	e10	down	ACCAAGCATCTGAAGTTCAGGTGACGATGATGCTCACCGAGAGCTGCAAGCTTCGAGGTCTGCACCACAG	70	GTGAGAGCGAGGCTGCGCTTCAGCACCGAGCACAGTGCGACTCCGCACACTTACTCACTTTTTAAGAATGTTATGTCTTGTTCAGAACTGAATTCTTTTGGAAATTCTTTATTTGTTTTCCTTCTGAGTATAAAGGTAAATGCGTGCTCATTGAAAGCAATTTGTAAACAGCAAAGGACGAAGATGGTAGAGAACAGGATGTAAGCTATGTAAATAATAAATGTGCACAACTAAGCTTTCTAAAAGAGTCTACGTATCATGTACCTGTCTCCCTTTAACAAATATGACAGGGTGATGCATACATTAAAGAAAATTGCTACAAAAATTTATATCTATGGAACACCAAGGCCAAAAATAATTAACCATCCATCCTTAGATACAATGAGGTTAATGGTCTGC…	5850
NM_153065	Ddx27	e18	up	GCAGAGGAGAGGTCCCAGTTTGAAATCCTCAAGGCACAGATGTTTGCAGAGCGGCTGGCCAAGAGGAATCGCAGAACCAAGCGAGCACGGGCAATGCCTGAGGACGAGCCTACAGGCCCTG	121	GTAAGTGATAGGGTGTCCATTCTGAGGCTCGCACCATGGCAAGAGCTGGCAGGGATGGCAGTGATCAAGCTTTGGAGGAACTGGGATGTATCCTTGAACCTGGCCCTCCATGGATTCTGGAATTCTCTCCCTCAGTGTCAGGGAACTCAGTAGCCTCTGACCCATTTTTCTCTGTGTATAG	181	31	11_52_83_141
NM_031403	Dbr1	e4	up	GTCATTTTGAGTGCCCCCCTTATAATTCATCTACCATAAGGAGTATATATCATGTGAGAAATATAGAGGTCTACAAATTAAAACAG	86	GTATGTGAAAAGTATATAACAGTGATTTGAAGTAAATTTAAATTTGTAGAATGTTTGATTATATTGACTTGCAATATTTGACTACTACCACTTTAGTGTTTCTAAAATACAGTTTGGATAGGTTTTTGGAGGTTCACAGTTGAACAAATTTTAATTTTTTTTTTTTTTGGTTTTTTGAGACAGGGTTTCTCTGTATAGCCCTGGCTGTCCTGGAACTCACTCTGTAGACCAGGCTGGCCTCAAACTCATAGATTTTAATTTTTAATGGTTAAAACTTTATTGTAACAAACAGTTGTAATTTAATTTGTGATTGCACAAATTATACTTAGGTTAAGGATAAAAAGTATATGCTGAAATAAAATGATATATTTTTTTAAAGATTTATTTACTTTATGTATG…	696
NM_019756	Tubd1	e2	up	GTGACCCACCCTCTGGTGTTTTAGACTAAGCCTCCTTTGTGGCTTGGCATGTCGATAGTGACAGTACAGCTGGGGCAGTGTGGCAACCAGATTGGCTTTGAAGTGTTTGATGCTTTATTTAGAGACTCACACTGTTCCCAGGGACTCTGTTCTAAGAGGGACAACGAGGCATATCAAGCTTCCTGCAGAGAAAGATTTTTCAGAGAGGAAGAAAATGGAG	220	GTAGGCATGGTCAAGAGTCTGACTCTCAACAAGTATCTCTAAGCCCCATCTCTCCCCCTCTCAAAGGAAGGCCTTTGCTTGTCCCCCCTACTCCATGCTGCGGTTTGCTTGTGCCCCCCCTACTCCATGCTGCGGTTTGAATCCAAGGCCTCACCAGGCTATGCAAGTACCATACCCCCAACCCCCGAATTTAAAAACAAAACAAACAAACAAAAGAAAAATCAAAAAGCTAAATGTAGGGCTGGGAATATGGTTCAGTGACTTAGAAGTTTACGCTCTGTGGTACCCACATAAAATATATAATTCTCCCTCCTACTCTAG	321	61_78_146
NM_011030	P4ha1	e10	down	CTGAGCCGAGCTACAGTACATGACCCTGAGACGGGGAAATTGACCACAGCACAGTACAGAGTATCTAAGAG	71	GTAAGGGAGAATGGACAGAACTTGAGGCATATTTGGAGTGCTCTTTCCTGAGGATCTAATTTTGACCATATTTATATGATATAGTTTCTAAGACCTAGATTTCAGATCAAGCTTTTGGTATGTGTACTTGATTTTCACGATGGACCAATAGACAGATACAGGCAGTTCCATGCAATTCCTAGTCATTGACTAGTATACAGTGAATGCCAGGGGAAGCTCTGGCAGTGCCAACCGATAGGGAAGAACTTCTAAAAGGCTCTGCCCAGAGCAAGACCCAAGGCAAACTCTGCCGTGAAGCTGGGGCTATATGGGTCACTAGTAGCTGTTGAAGAAATGTCTAGAAGGACAAAGAAGCTACTATAAGTCAGTTTAAAATCCCTTGCTTTTAGCAACATTTAG…	6440	46
NM_001081152	Npat	e1	down	GAGATGCGGCGGCGCCGGGGCTGTCGCCGTGTTTGCTTTGAGTTGAGTCTCGTCCCTTCAGGCCGCTCCCTGTGCAGCTCGGATCATGCTGTTACCCTCGGATGTAGCCAGGCTGGTATTGG	122	GTAAGCGGCGGCCTGGGAGGGCGGGTGATCGGACCCGGGCTGAGGGGACGGAAAGACCAGGGGCTGAGGGGGAGGGCTGCTCGGGGTGGGGAAGCTCTGAGGAGTGGTCTGCTCCCGTCCAAGTTCAGACTAGCGGAGAGGCTCGGTCCCTCGGCGCCTTGGGACAGTCGAAGCTCCTCGGTGTAGGGATGTCCCTTCTCCTCCTGCTGCGCGATGGGGGCAGCCGAAGGGAGAAAGAAGCTCGGCGGGGAACACCTGGGGCCTGGATTCCGAGGCACAGCCAGGCCCGCTGGGACACCTGAAGGAGTGTCGCCTGCGTGATGGACGAGGCTGCGTGTCCCCTACCCTTTCCCTTGTCAAGAGCCGGGACTGATAAAGGAAAAGGCGGGGGGACCCCCG…	7994	103	15_19_23_37_44_60_68_74_83_88
BC113787	D430039N05Rik	e6	up	GTGTTTGGGTGCATCACGGTTGGGGAACAGTCAAGGAGCATAACAGTCATTTGATTTGGACCTATGATGCACCACATTTGGGCTACTGGATAGCAGCTCCATCCCCAGCCACTCTAG	117	GTACTGTAAAAATGAAACAACATCATTTTAAAGAATAATGCACATAGCATGCTGAAGATGATAACAGCCTCCAGCTTAGGCTAAGCATTATCATGTACCAGGTGAATGAAGCCTGACATAACCCATCCTTTTCTTGTATACACGACCAAAGAATTAAGCTCCATGAACTCTAAGTCTCTTACTGTCATGTCTGATGAATCTATGACGATTGAAGTTTGTTTAAGTGTTTTCTAAGTTTTATGTTTTCATGACTAAATTCTACCCAGCTCAGAGCCTTTGGCTATAAGAAGGAGGGACACGTTGAGTGATTACCTAGAAGGTAGAGACTCTTGGGCCTGGTATGAATATTTTAAGACTCAGGTTGAAGCATTCTGAGACATGTCAGACGTCAGACATCAC…	1368	36_93_109
NM_001112705	Tlk2	e20	up	GTATTTACCACCAGAGTGTTTTGTGGTTGGGAAAGAGCCACCAAAGATCTCAAATAAAGTCGATGTTTGGTCAGTGGGTGTGATCTTCTACCAGTGTCTTTATGGGAGGAAG	112	GTGAGGAAGAAGGCAGTGGAGCAGCCTGGGGCCATACCCACCACCTCACTGGGATTCTTCTTTGCAGTTAATCATTGGAATCCTGAAAGTAGTGGTTTAAAGAAAATACAGACTTCTCAGTAAATGCTTTGTGTATACCTACAAATTCCAGGCTGAAGAGCACCTACTGAATTCTCCCAAGCCATCAGAGACATGCATGTTGCAATCTCAAATATAAGACATGTTTTAATTCTGATGTGAATTCATGTAAAATAGGGTGTTGTATTTTTTTAAGATTTTGCTTTGTAGCTGTGGTTGGCCTGTACTATATACGTAGCAGAGGCTGACCTCAGACTCAAGGCAATCCCTGTGCCTCAACCTCTTGAATGCTGGTATGACATCACGTCTGTCTTGAAATCC…	3169	35_82	28_51
NM_001083188	Lig1	e14	down	GCTCAAGATGGTGGAGACATTGAGCAACCTGCTGCGCTCCGTGGTGGCCCTGTCCCCTCCAGACTTGCTCCCTGTTCTCTATCTCAGCCTCAACCGCCTCGGGCCACCTCAGCAGGGACTAGAGCTGGGTGTTGGTGATGGTGTCCTCCTCAAGGCCGTTGCCCAGGCCACAG	173	GTAGGGATCCAATGAGAGGGGTCACTTGAAGTTTGTGAAAAACTTGGGACCGGGGATAAAGGTAGAGGAAGAGGCCAATGGAAGAGTACTTGACAAGGCCACAGTTTCAAGGTCTGGGCATTACAGGGTGGGGAGGCACAGCCTGTGTTGGAATAAGAGCTGTGGGATGGAGAGGAGGAGTGATGAAAACCATTGAGTTATCTTGACTACTTGCTTGTCCATCTTGCCAGCCTCCTGCTCTTACCTTAATTGTTCCAAATTAGGATTCTGATTTCAAACTTAAGCAAGGTCAAGGCACAACTCATACTTTTTAAAAGGCAGAACAATAGAAACACAATAAACAAGAGGGACTATTAGAGATCAACTAAGGATTGAACAGGCAGCCCTCTCCACTTCCAT…	672	45_57_71	18_46_52_116_126_130
NM_001042611	Cp	e17	up	CTATTAATGGGAAAATGTTTGGAAACCTACAAGGCCTCACAATGCACGTGAAAGATGAAGTCAACTGGTATGTGATGGGAATGGGCAATGAAATAGACCTGCACACTGTACACTTCCACGGCCACAGCTTCCAATACAAG	140	GTAAGAGCTGCCGCAGCACTCAGTCCTACTCTGCTTAACATGTTCTGACTCAAGGCAACAATGCATTCCATGGAGAGCCCCGTGAAAAGAGAAACTGGCCCAGCATGCAGAGCTCTGCAGTCTCCGCTGACACAGCAGCCTCCTTACAACTTGGGCTCCTCCTTACACTTGCAGGCTTTCCTGTCTTTTGTAGTTCCGCTCACACATTCTCGATGGGATGGCTGACTGAGAAGGCAGAAGTCTTCACACAAGGGAGAGATAGAACAAAACTTCACTATAGCCCTGTCCATGCTAAATTCTCTCTTAAATTGTGGGAGGTTAACACTTAGGTGTCAAGCAGCTGACACCCAGAACACAATTCTACTACTCTTCACTTAAGGAAACCAACCATCCTCTTGA…	980	56_62_130
NM_028074	Ddx42	e6	up	GAAGCTTATTTTCGATACATGGCAGAGAACCCAACTGCTGGGGTGGTTCAGGAGGAAGAAGAGGACAATTTGGAGTATGACAGTGATGGAAATCCAATTGCACCTTCCAAAAAAATTATCGATCCCCTTCCTCCCATTGATCATTCGGAG	150	GTATTACATTTTTTGCTTTGTTTCTAACTGATACAGTTTCATAGTTTGGAATCTTTATTTCTGCTAAGTGGTTGGATCAGAAATTCCATGAGGCGTTCATAATATATAAACTAGCTCACTGTAGTCTCAACACTTATGAGACAGAGGCAGGAGGATAGCCAAGAGTTTGAGGTTAGCCTAAACTGCATAGTGGTTTGCAGCTTAGCTTTGTTTACTAAATGAGACTATTTCAAAACCAAAAAGGCTTACTGTAAATGGTTGTGTACTATAAGAAGAAAATTTGGGCCTGAAGATTTAACTCAGTCAGAAGAGTAACTTGCCTACCATTCACAAGGCCTGTTGTTTAATCCCCAGCATTTCATAAAACTGTATGTGGTGCATGTCGAGTTCCAGCACTAT…	1524	108
NM_001081080	Phf3	e5	up	GTTTATGGTCGGCTGTGGGAGATGTGATGACTGGTTTCATGGAGACTGTGTTGGATTAAGTCTTTCTCAAGCACAGCAAATGGGAGAGGAAGACAAAGAATATGTTTGTGTAAGGTGCTGTGCTGAAGAAGATAAAAAGACTGACATACTAGACACAGAGATTTTTGAAGCCCAAGCTCCCATCGAAGCCCACAGCGAAGATAAAAGGATGGAGTGTGGAAAGCTGACATCATCGAAGCACGCAGTCACTGACGATAAACACAGACACTCAGATGACCCTGGGAAGCACAAGGTCAAAATTTTAAAACGG	310	GTAAGGTTTCCAGACAGTACATTTGTTATTTCAAGAGCTTTGTATGGACCTAAATGATACTCAGAAATTTCTCTGTCATGTCTATTACAGTGTACGTTATTACTTTAGCATAAAAAATGAGTTGAATTTAAGGCTTGGGGAGGAGGGGACCAATTCTGTTGAAAAGTGAGGACTTTGACATACGCATTTTTTTGGTGTGTGCTGTTCCTGAGCTGTAGGTTTATATTTGAATCTTTGTTGTACAATATTTATGTGGCTATGTGGCCTAAGTATAAATTATGCTTACTAAGTACATTTTTAATCTAAATATTTACTGAATGTTTAACTGTTTTGCACTTTTTAAGAATTAAAAAGAATAATTATAGCTTTTGCTCTCATTTGCTTGGAAGTCACTTCTTC…	2895	28	137_145
NM_198298	Helz	e1	up	CAAGATGGCGTAGAAAGTAATGACAG	26	GTAAGTCCTGACTTCCCCGTTCTCCGCTGCCCGGGTCGCTTCAGGAGCCTCCAGAGCCATCCGGGGAGAGGCCCGGACTCTCCTCGGGTGCTCCGGGTCCGGGACAGCGCGGCCCCGGGGACAGCGGGGGATCCCGCCGGCCGCCGGCAGGGCCTGGGGAGCGGGGCTCTCTCAGAGGCGAGGCCCGGACGCTGGAGCTGTTTACTGTTTCTTCCCCTCCTCAATCTCCTTTTCCCTCCGCTGGGGGGCTGAGGTGCCAGGGACCCAGGCGGTGGCCCGAGGGTCCTTGCACACGCCCGAGGTTCGGGGGGACCCGGGAGCCCGCGCGAGGCTGCTCCGGCACGGGCCGACCCTGGGGTCCCCGCACGCCCCGCGCCCCAGGGTCGCGGCTTAGGGTGG…	1364		33_63_86_95_101_117_126_150
NM_011026	P2rx4	e7	down	GAGGAATATCCTCCCCAACATTACCACCTCCTACCTCAAGTCGTGCATTTATAATGCGCGGACGGATCCCTTCTGCCCCATATTCCGTCTTGGCCAAATCGTGGCGGATGCGGGCCACAGCTTTCAGGAGATGGCAGTGGAG	142	GTAGGTGCCAGCATGGTTTTCCTCGCATCTTACCTGCCCCAGGATCCCGGCCCCAGCGTGAGCTTGAGTTCCGAAAGCCTCCCCTGCTTTCCCCACAG	98	29
NM_001037725	Als2cr13	e5	down	GCTCCTGCTCCAAAGAGCACGCTCGTTCCCGCTGGCCCCATCACCAAGTCGTCTGGTTCTCGGTTCCGGAACAGTGTGGAAGGGCTGAATCAGGAGATTGAGATCATAATTAAAGAGACGGGGGAGAAGGAAGAACAGCTGATT	144	GTAAGTAGCCTCCACCCTCAGTGCAGGCTTGCTGTGAACTCCAGAGCTCTGAGGAGTCACATTCGGTTGGCTGTATTTACATTTCTTACTGAGAGAATGAAAATTTGACTTTTTTAAATAAATGAAAATAAAAGCCTTTGACCGTGAAAGGGATTGAAGAATTTTAACTTCTGTTCATTTCACAGAATGAATGGGCCCAACCTTAGTTCAGGTCCTCTAGCAGAAACTGGTTTTCATTTGTAGCAAATACCTCATTTTGCTTTAACTCCCTACAACAAGTTGGAGTTAGTTCCGTGGAGGGTGGGGCAGTTAGAACAGCAAATTGTTTCTAAGGGGTGTCTGCCCCCCACTTTTGTAGGCTGCTTGGTTTGACTTGACTCGCATCTGCATGAAAAATGA…	1388	21_62	150
NM_175193	Golim4	e4	down	CAAGATTCCAATAGCAGATATAGTGCATTGAATGTCCAACATCAGATGCTGAAA	54	GTAAGTAACCTAAACTGTCCCGTATGAATGAAGAAGGGAGCAGACGACATTTGAAATGGTTAACAATGTCTAATATAAACAAGAAGGGTTCGAGAAAGTTGACTTGGTGAATATTGTCATAGTTGTCTAAAAATTGTGATTGTTTATTACCTCCCATGATTATTACTTTTTTTTCTTTTTACAAAAATGTGGTTAATGTACTACCTACTTTTTAATATAATAATTGGGCTCTCAGGTTACCTACTTTTAAATATTTGTTCTCTTTGATGTCTTTAGAGTTTGTGCTTTATTTAGTCTCTCACAGTGGTTTTTCCTTTATTGTACACAGAATGGAGTGTGTGGAACCCCAAAGCTTTGTCTGTGTTACTAATGACTGTCTAAGAGATGCACTTTTAGCTA…	1580		36_86
NM_007598	Cap1	e5	up	AATAAACTTTCTGATTTGTTGGCACCTATCTCGGAGCAGATCCAAGAAGTTATAACCTTCCGGGAGAAGAACCGAGGCAGCAAGTTTTTTAATCATCTATCTGCTGTCAGTGAAAGCATCCAGGCCTTGGGCTGGGTGGCTCTG	144	GTAAGACGGAGGGGAGGATGTAAGCAGGGAAGGAGGTATGGCTGCAGAGACTATGTGTCACTGGCTGCTTCTTCCTCTACAG	82	14_81	11_27
NM_027494	Zcchc8	e2	up	CAAGAACTTAAAAGAAAGTTGAACATTCTGACAAGACCCAG	41	GTATGACATCTTGAAATTACACACGAGCTGCCTCTTGGCTCTCCTTCTCTAGTCACAGCATCCTTGTAGAAAAAGGAATTTTTGTATCATCCACAACTCAGAATCCAATGAAGAATTCAGTAACGGTTCTTTATTGTTGACTTAGGGGTATAAAGGAATTCTGGTAAGTGGGTTAAATGTCTAAACAGACTTAGTGGGTCTTTTTCCTCAATCCAGAAATTTTTGCTTGACAATTCAGAGAAGCAAGTTAGACCCAGCTGTTCATATTTAACACATTTCTGGTAAGATAAAATAAGTTTACAGTTATGTTAGCCGATGATTTCTTTACAGCTGTTATTATTACTGTTGTTATTATTGGTGGTGGTTGGTTGGTGGGATTTTGTTTTGGACAGGCAAGGG…	2433		145
NM_027494	Zcchc8	e4	up	GCAATACCACCAAGAAATAGAGGAGTTTGTATCAAACTTAGTAAAACGATTTGAGGAACAGCAAAAAAATGACGTGGAAAAGACTTCCTTCAGCCTTTTACCCCAG	106	GTATTTTAAGCTTTTGAGGCTCAGTGCTAAGTGGTTATGCTTTTTGCTGCCAGCTGCTGTTACACTAGAGATTTCCCAGATTGAAGGAAAGTGAAGGTCGTGCGCTGGCTTCCTTCTCCAAAGTCTGACCAATACTCCCTGGCTGGGATTGGTGCTGGTGTGCCGCCTTGCCTGGATTTAATGTTATTTTTGATTTAATGAACATTTTAAATTTTTTTAATGGTCTGAGGTCTAGGAGGCCGTCAATATTGACTAGTAATGTTAGAGTACACACAGTTTCAGTCTTCCTGGGGCTATTTGTTTTCAAGTCTGCCTTGCTATTTGATTGAAGTATTGGATAGTTTATAAATAACCCTGCCTTAGCTTTGAAACTTACAACAAAATGTCTCACTTATATTC…	481		145
NM_011780	Adam23	e9	up	GCACAGATGGCAGTGACCAGTGGCCTTTGCTACCTGAATTACAATGGCTGAGAAGAAGGAAAAGAGCGGTCAAT	74	GTGAGTGCAGCCTCAGGCAGGGCTCCTTCTCACTCCCCACACTCCATCTCAACTCTCCCCTTCCAAACAAAACACAGCACAGAGAAGCCCCAGCTCTTGAGGATTTCTAGCACATTGCTATTTATTCTCCCCTTCCTGTTAAGGATTCAAACTGATTAGAGTGTCCTGTGAATCCTGATGTCATGTAAAAATGTGTTGTTTTAGTTCTGTCTTCAATGTGTTTTTTCTTAGGAAAATTGGAGGATATTCCCCCCGCCCAATGGAAAAGCACAATAGGGCTGGTAAGATGGCTAAATAGGTGAAGCTTGGTACCCTGAACTCCATCCTCATGACCGCCTGGCGGGAGGAAGGAGAGAACTGATTCCAATAGTTGACCTCTGGCTTTCCCATGCATTCACC…	1710		20
NM_025709	Gapvd1	e7	up	GACAACAGTTAGCAGCCATCACTGCCTGGGATTCGTCAGCCACCAATCTTACTGCTCATATTCCTCTAGTAACCCCATTTG	81	GTGGGTAGTAGGCCATTCTTCTTGTCTTCCATATTGTGCGCTAGAAATATTCACAGGTGTGCTCTCTGTGCATGCTGCTTTTGCTTTCTTTCTCTAAGTTGCTAATAACATTTGATCACTTGCATTTTTGTAAATTATAACTTTCAAGTTTGCTAAGTCACAGAGCTGCTTATGAGGTTGATTATGAGTTCACAGTAGAGGATGGGAGGGAAGCGTAAAGATGTGCTGGGCCTGTCTCAGGCTTGAGTGACGTTAGACTAAAAGAGATAATGAACATATCTGCAGTTTTGTAAATGAAGATGTTTATATCTGTTTGTCTTCAGCACGCAGAGAGGTCAGCTTGTCTCAGCATGCAGGTCGCTTCTGTTACTGCTGATGTTTCTTTTTGTCCTCACTTTT…	2209	52
NM_177852	Dido1	e14	down	GTCAGGTTCCATCCTCGGAGGATGAACCAGCTCCTAAGAAGCAAAAGCTTTCAGCTTCTTCTAAGAAGGAAGACTTTAAGCCCAGGCATGACAGCTCTCCACCTAATGCAGTTCCTAACACTGCTGATGAAGGGATTGCAGACACGCTGCCTGAAAATGCCTCTGAGCCAGACCCGGAGAGTACATCTAGTCTTAACCAGGAGAGAAAGTGTTTCCCTGAGTCTCCAGGCGATAGCCATCCTGAGCCCTCGTCTCTGGGTGGCCTTTCTCCCTCTTCTGCCTCTGGTGGGAGTGGGGTGGTCACCACAGTCACCATGTCTGGTCGAGACCCCAGAACTGCCCTGAGTGGGTCGTGCACAGTCACAGCCTCCATGGCAGCCCATCTGGACAACTCCCAGG…	523	GTATGTTTTTAAAAGGATGGGGTCTGAGCAAACCTCCAACTCTGCCTTTAGACTGACCAGGGAAGCTGGTGATTAGACTTACCAGAAACCTGATAAATCTTTACTGTCCTAAAAATGCCCAATTTCTTGGCTGCCTAGTTAATATTTAGGTGCGATTCAGGTCTTATATACAAAAAATTTAACTTAATGGCTATTTCAGCTTGTTGCTTGTTCAACTTATTTTCTTGACCAAATGTCTAAGTCATAAATAGTTGCTTGCTAAGTAGAAGCTATACACCTTAGGGTTCTCTTTTGCTCCCAAGTATGAAGTCATCATAATTTGAAATATCCATTGTACAAAAGGAAATTAATATGTTTTTTATTGTTTGGTTTTACAG	377		19_60
NM_007915	Ei24	e5	up	TTCAGTCTCCTCTTGTTTTATCGAGTGTTTATTCCTGTACTTCAGTCAGTAACAGCCCGGATTATTG	67	GTAAGTATGCAAAATCTTGTTTTCAATGGGGAAAGAGGTTTGAGATATTTGTTTTTAGTCTTCCTCAATTTCCTAAGCACTTCCTAATATACCAGCAATTTGATGTTTTTGATTTAGACTGCTCAATAGCTTTTTTGAGATAGGCATTTTTGGGCTGTCCATTTTATGTATAAGTAAATGGAAGTTAGTTAAACCATTAGCAAGTAGCAGTACAGATTCAAATCTAGGTGGTTTCTGGTAATTAGTCCCTATGACATCTCAGTAGTCGGTTTGTTTCAAGAAAGGCAAAAGAAAAGATAACTGATTACTCAGATAAGAGCTGTGCCCAGAATATGAAGCAGAACAGTAGTCACAATATTTCCATTTTGGGTCTTAAAGCTTTTTGTCCATCTAATTAAA…	422		28
NM_029337	Ep400	e49	up	ACGTCTGGAGGTTCTGCTCCTGCTCAGGTGGTCCACACTCAACAACGAGCAGTTGGTTCCCCAGCCACTGCCACCACTGACCTGGTATCCATGACAACTACTCAAGGTGTTCGAGCAGTTACTTCAGTGACGGCCTCAGCTGTGGTCACTACCAACCTGACTCCAGTGCAGACTCCAACCCGTTCCTTAGTAACCCAGGTGTCTCAAG	208	GTAAAGGGGCTTGGTGTTTCTCTGAGCCAATATCCACTATTAGAACTTCAGCCTGCAATTATTCTCCAGAAGAGTTGAGGAAGCAAAGGTTTGACAAGCCACCCTCTTTACAG	113
NM_025978	Ttc14	e10	up	GTTAGAAGAAGAAGAAAAGTTTCTAAATGCTGAAAGTTACTATAAGAAAGCTCTGACTTTGGATGAGACTTTTAAAGATGCAGAGGATGCTTTGCAGAAACTTCATAAATATATGCAG	118	GTGATTCTTTATTTCCTCTTTGAAATTTGATGGTATTTAAAATTAAATATCGTTTTCTTTTAGGGAAAAACTAGGTAACCTAGGTGAAGTATTATGAAAATGAATAGCTTGTCCTAATTAGGTTTGCATAGCATTATAGTACCACTGCTTTTTTATTTATTCAGAAGTAAAAAATAGCCACGTAAGAAAATGCCTGTGCCTAAAGTCAGTATGTGATGTTGATTGTTGTCCTTTGTGGAGAGCTTACTTCCCTGGTGGTTATAAGATTGAGAATTGCTGGTGTGACTGAGCTAATTATGCAGACCTTTGTAGACGTTGTTTCCTTGTCCTTTCCTGTAATACTGATGATGATGTTTTCTCATGCATTTTCTTCTGAATTGGACCATTGCTGCTGTGTCT…	905		63
NM_027030	Dcps	e1	down	GGGCGGAGGCTTCTTCGTGCAGGCGGGTACGGTTCTTCCCAGGCAGCATGGCGGATACAGCGCCTCAACTCAAGAGAAAGCGCGAACAGGAGGCAGAGGAGGCAGAAACCCCCAGCACAGAGGAGAAGGAAGCAGGCGTTGGCAATGGCACCTCTGCCCCTGTCCGCTTACCGTTCTCCGGCTTTAGAGTACAAAAAGTGCTCAGGGAGTCTGCGCGGGACAAAATTATTTTCCTGCATGGGAAG	245	GTACCATTAAATAACCCGGGGGACGCGGGAAGGAGGGAACCAGTCTTCGTGTCAGAAGCGGATTTGTTTCCATTCTGGGAACTACCAGTCACGTTATTCGGGGAAGGTGGAGTGTGCCACTACCATGATACCTGTAGCGACAAGATTGCTGTGTAATTAAAGGAATGCGCACATCTAGGTCTAATTGCCCCAATTTCTCCTTCCCTAGAAATAGATGCCAGTTTTAAAATCACGTGTTAAACTCCCCAAGCCATTCATCATCGTTTATTTTACGTATGAAGACGCCAGGAACTCAGCAAGTGTTTGTTCTGCATCTTGTCTCTGGAAATGACGAGATAACTATTGAGATGTGGTCCCTGCTTTATGTGACTTCAGCCTAAGTTGTTAACCCTTTCCACA…	4519	27_39	18_27_35_77_100
NM_013556	Hprt1	e2	down	ATTAGCGATGATGAACCAGGTTATGACCTAGATTTGTTTTGTATACCTAATCATTATGCCGAGGATTTGGAAAAAGTGTTTATTCCTCATGGACTGATTATGGACAG	107	GTTAGTAAGACCTCGATTGAAGTTATTTTTAGAGGGTGTGTGTGTGGTGTGTGTGTGTGTGTGTGTGTGTGTGTGTGTGTGTGTGTGTGTGTGTGTGTAAGAGAGAGAGGAGAGGCATGTGTGATATATATGTGAAGTGTATTGCATGTACATGGAATCCAGAGAAGGACATTAGGTGTCCTACTCTGTTGCTCTCTTATTCCCTTGAATCAGTGTCTCTTGCTGAACCTGGGGCATACATACTGATTTGGCTAGGCTGCCTGGCTAGCAAGACCCAGGGATCTGCTTGTCTCTGCCCCCCAGTGCTGACGTTACAAGCAGGTGCAACCACATCTGGTTTTTATATGGGTACTGGGGGATCTGAACTTAGGGCCTGATGCGTGCCCAAGTGCTCTCACC…	2890		34
NM_145941	Eif4g1	e10	down	ACGGGAGGCAGTCTGGAGCCTCAACCCAATGGGGAGTCGCCTCAGGTTGCTGTCATTATCCGGCCAG	67	GTAAGGAAGGCAGTGGCACAACCTTTACGGGGGAAGTGGGGAGTGTGAGGATTTACACTTGAAGGAGTGATTCAAACTGAGTACCAGAGAATGACTTAGGTGTCCTGTAGTGGGTTTGAAGTTGCACTGTTTGGATGAGGGGTGAGAACAGCCAAGGTGGGAGAAGGTTGGGATGTGTTTTGTTAAATTGGAAGTAAGCTTCACTAAGAGGAAGAACAAGAACAGTGAAGGACTTGCTGTCATGCATCCATTCTTCCTGCAG	262	34_63	29_38_112_139
NM_001037863	Atp11c	e26	up	ATTTATGGAAATTGGACATTTGGAACCATTGTTTTTACAGTCTTAGTATTCACCGTAACTCTGAAG	66	GTTAGATTTTTATTCATTCAAATATATTTTGTTTAACTTTATCGCTTAATCTTTGTATTACTATTTGTCATCCACCCCTTGTCTGAATGCTTACTAAAAAGTGTGTAATGATAAGGGTTTTAGCATTTGTATACTATTTGTCACTTTGTCTAGTACATATTCTATGCTATTTTGTTTTATTATTAAGAAATTCAGACACCACACTTACATTGGAAATCTATTCCTTCTTAATCACTGCCATTGTTTTGTTTTATTATTGAAAAGAAATTTAGTATATTCTGATCATGCTTTCACCTTCCCAAATTTCTCCCAGATCCTCCTTATCCCCTAAGTCCATGTTTTCTCCCTCCCTCCCCTTCTCTCTCTGTCCCTCCCTCCTTCTCTCCTTCTTACACTATG…	2199		115
NM_021313	Rnf25	e8	down	AAGGCAGTCGGTGTGCAGTGTCCTGTGTGCAGGGAGCCCCTTGTGTATGATCTTGCCTCGCTGAAAGCAGCCCCTGAACCCCAACAACCCATG	93	GTAAGGGACTTCCTTCTGCTCTAAGCCGGGCTTTCTCTAAGGAAAGAGAAATGGCATCTTGTCTCTGCTGAATTCTCTGGAGTTGGGTTTGATTTGCTTAAGACTACTCTGCAAAGCCACAGCTTCCCCCTCCCCCCTCCCCCAGGAGCCTAAGGCTTCAGAAGTCCAACTCTGAGGAACAAAACCAAGAACTCAATATTGGGAATGTGGCTCATTTGGTAGTGCACTTGGCTAACACACATAAAGCCCTAGGTTTGGTCCCCAGCACTGCATTAAAAAAACCTGGTATGGTGGTACACTCACATAATCACGGCACTCAGGAAGGATAAAGCAGTTCAAGGTCAAGTTTGAGAGCATTCTGGGCTATATGAAATTCTTGTCTAAAACAAAACAAAAAAA…	514	60	28_85
NM_011811	Farsb	e1	down	AGTGTCCACGACTCGCCATGCCGACTGTCAGCGTAAAGCGAGACCTGCTCTTCCAAGCCCTGGGCCGGACCTACA	75	GTGAGTGCCCGCCCCGTGGCTTGGGCTCGGTGCCTGGGGAAGTCTGCTCGCCCTGCAGAAGAACGTGCTGGCGGCGTTCATGCCGCTACGTGGGGTTTGGCCCGGCACGGCCAGAGTCCTCAGGGGCGCGCTGCTGGGCGAGGAGACTCGGCTGCGCTGAAGTAGCTTCTCGGAACCAGCTCCGCGGTGGCTCCGTTGCATCATCAGCGCGTGTCGGGCTCTCCGTGTCATTCATTTAGAGACCGAGCTCCAACTCCGTGCCCAGCACGGACTTTGGTGTCGGGACACAGACGAGGAAACGTACCCTGGGTTCCATCACAACTGTAGGCTGTGGAACCAGATTGACAGCGAAGGGGAGACGTTTAAGAAAGATGCGGGTCTCACTATGTAGCCCAGGCT…	6421	12	23_36_92_123_136
NM_026470	Spata6	e1	up	GGGAATTGCTCCAAAGCTGGAATTTTCTACAACTTCAGTGATCACTGAATGTCTGATAAGCTCAAGGAAGTGCCGCACTCAG	82	GTTGAAATGATTAATGACTTAACGTTTATTTGATTCATGTTGATGGTGTCTGGCAGGCTTTTGCCCCTTTATTTTGGTTACATCTCTTTTCACCTGCCCCCTCAGTCCTTGGTTTGAGTAAAGCAGGTAACAAAGTACTCAGCAGCTTGATTGCATCTTAGTACATAGGAGAAGGCCATGTTCAGCCCTGAGGCAGAGGGCACAGGAGAAGGGCATGGCTCAGCCCTGAGGCAGAGGGCACCATGCTATGTCTGTTTGGTTATTTACTTTACTTTATAGACTTTTTAGTACAGTAATGCCAGATGGATGTTGAGATTAGGAATTGCCAGGAAAAAAAAAACCTTGGAGACTTTCATATATTTTGCAGATGTTACAGGTGACTGCAGAGGACAGAGGATA…	2716	80
NM_007862	Dlg1	e1	down	GTGAGGTGAGGGGTGTCTTGAGCTTGTTTCTTGGGATCTAGCGCAG	46	GTGAGGTCACTTCTCTCTTTCAAAGTCTCCAGCAACTCGAGTCCGGCGCGCTAGTTCAGAACCGCAGGCCACCGGAGGTGGGCTAGGGCAACGTGCAGGCTTGCTGTCCCAAAGCCACTTCGGGCCACCTGTAGAGCGCGTGTCAACTCCTTTGTCCCCAGAGCCGCTTCCACCGGAGCTCCTCTCCGCAAGGCGCTTCCCTGTGGATGCTTAAGGGTCCTCCTTCCAGTACTCCAGCCCCCTCCCCGCCCTCCTCCCGGCCCTCCTCCCTTCTCCAACCCCGGTAGCAGCGCCCGGAGCCCGGGGCTCGGAGCGAGCCGCCTCCTCACTTCTCATTGGCTGAGAGCGTCGGGGAAAGCAGTCACGTGGGCGCGCGGCAGGCCAGCTCCAGGGCCGCCA…	466	12_34	80_86_122
NM_138607	D0HXS9928E	e1	down	ATCAGCTGACTAAATTGCCGCCGCCACTGCCGTCGCCGTCGCCTCCACGACTTCTCCAAGCAAAAGTCACTGTTGCCGCTGTCGTCGCTGCCAACGCCGCCGCTGCCGCTGCCGCTGCCGCTGCCGCTGCCGCTGCCTCCGCTGAAACCGCCACTGCCTTCGCTGAAACCGCTGCTGCCACCATGGCCCAGTACAAGGGCGCTGCAAGCGAGGCGGGACGCGCCATGCACCTAATGAAGAAGAGGGAGAAGCAGCGTGAGCAAATGGAGCAGATGAAGCAGAGGATTGCAGAG	293	GTGTGGGCCAGGCCGGGGCACCTCAGAGCTTGCGCTCCGCGCGGACCCCCTGGCGGTCTCCTGCCACTCGTCTCTGGGAGACCTCAACAGTGGGCTATGAGTGCCCGGAGGGCGGGCCCCGCGTTGGTGGCGAGACTTGCTGTGCATCTCTAGTAACAGAAGTCAGCCGAGACAGTCTAATCTATAAAATGGGCTCAGTGTTGGTCCATGTCAGAGATGGGGAGCACACTGATGTTGGGTGAGACTCCTTGGCACTCCTCCTGAGTACAGAGCTCCCAGCCTTCCAATGCTTATTGGGAAGACCCCACTTCCTGTGGAGAGGCACAGGGGTATGCCACTGAGTCTCACTCATTACAGAGTACTAGAGTTTCTCCCAGGGTTTGTTTAGTGAGTGGTCGC…	1351	48_77_95	15_76_92_110_114
NM_138607	D0HXS9928E	e2	down	GAGAACATAATGAAATCTAACATTGACAAGAAATTCTCTGCACACTATGATGCTGTGGAAGCAGAGCTCAAGTCCAGTACTGTGG	85	GTGAGCAGGACACATGTACCACCTTTTTTTTTAGTCCTAGGTGTCACTCTTTTGCTGGCCCTGGCTGACTAGCCTTTCTTCCCATGTCTTCTTGCCTCACAG	102
NM_001033291	Usp40	e1	down	GGTTGGAAATCACTTTCCAGAGACACGGCCTCCTCGGCATGGCGGTGCCCGTTCGGAGCGAGTTCGTTTACTCTGTGCTGTGGCCGGGGCGGGGGTCTGGGCTATAGGCA	110	GTAAGTGGGGCTGGGGAACTGGGCGCAGGGAGGGACGAGGGCAGCGTAGGGACGACGCCGGCGGCCTGGGGAGAGACGCCGGGCCTCTGCTGGCAGCGCGTCAGGGGTCGGGCCGCGGGGACGCGCGCCTGGTCGCGCTCCTGGGCGCTGGGCGGCTTGGTGGGCGGCAAGGCCTCTGGAGCGGCGTGACGGGAAGCCAGCCCGCGAGCTAGCTCGAGGCCTGCCTCGCGAGTTCCATTTCTTGAGCTTTTGTTCAGAGGACTGTGTTGGGAAGGAAGAAAACTGCATTTTGGCCATTCCTATCACTTAAGAGAGTGTTCTCAGCGTTTTACCCCAAATGTCCCTTCCCCACACAAGAAACAGAACAGATTCCCGCAGGTCCCCACTTCTGCAGTTGGA…	995	16_22	13_21_28_32_39_49_68_81_104_110_117_143_150
NM_172268	Nup214	e2	up	GACTTTCAGTTTAGAGCACTGAAGAAAGTGAGGATCTTTGACTCTCCTGAAGAGTTGCCCAAGGAGCGCTCGAGTGTGCTTACCATATCCAATAAGTATGGTATGCTCTTCGCTGGTGGCACCAATGGCTTGAATGTTTTTCCTACTAAAAGCCTTCTTATCCAAAATAAACCTGGAGATGATCCCAATAAAATTG	196	GTAAGCACGTTCTTTGATTTATAGTGTGCAGCAGAGCCAGGGCTGCAGTAGCATACTAGTCAGTGTATTTCCTTACTAAGACACGATTCTGATGTCAAAATTGTGATTTCTTTTGGCCTTGCAGGGAGCTTCCACTTAGGGTGCCAAAGGCCTTTCTGAGTTTTCTTTTCAGCTCTCTGCTATTGTTTCTGTGAGCCACTTCTCTAAGATGAGAGGGAAGAAGACCTTACTGTTGTGCTCAGTTGAACGTGGGCTCTGGGAAGCCATCCAGAAGAAGGCATGGCTGTATCACCCTGCAGACGGAAACGTGTGTCTGCAGCATTGAGCAGAAGTGTTTTCAGCAAGGGCCATAGCAAGAGTCTTGGGATATTTAAAGCAGCATTACCTATGTACAGGAGA…	1068		40_124_139
NM_029565	Tmem59	e1	up	AGCAACAATTCGAGCTGCTGTGACAGAGGGGAACAAGATGGCGGCGCCAAAGGGGAAGCTTTGGGTCCAGGCCCAACTGGGGCTCCCGCCGCTGCTGCTGTTGACTATGGCGCTGGCCGGAGGCTCGGGGACTGCAGCGGCCGAAGCCTTTGACTCGGTCCTGGGAGACACAGCGTCCTGTCACCGGGCCTGTCAGCTGACCTACCCCTTGCACACCTACCCGAAG	226	GTAGGCAGGGCCCATCCGTCCCGAGTTCCCCTCATCCCTCGGTGCCCCAGCTCGCGTCGTTCCACCTCGGGGTCAGCGCCGGGGCCCTAGTGGTGAAGCTGTGCTTCAGCCGCTGCCCACTCGGTGCAGCTGCAGTTTTCCTTGCTCCTGCGGAAATTGCCGGAAGTTTGTGCTGCAGGTCTCGGCGATAGGCTGGGGGTTGGGGGGGGGGACACAAATGTGCGGAATCGGCGAGCCCTTGGGAGCCCGCGGGACCGCCAGGGAGGCGATCGCTTGCTAGGGTAGATGGAGGATGAACGCGAGGTCCTGACCTAACTAGCAGCGCGGGGGTGGGGAGGATGGCGCGGACGCAGGCGTGCACAAAATAGTGCCTTCCAGTCTGGGTTGATGGCGCGCCTC…	6860	39_62_97_145	69_81
NM_026082	Dock7	e3	up	GGTTTAGATCGCTCCAATTCCTGGGTTAACACTGGTCCAAAAGCTGCCCCATGGGGATCCAACCCCAGTCCAAGTGCAGAATCAACACAG	90	GTGGTGTTTGCATTATAGGTTTCTTTGTTGGCTGCTGCCGTTCCCCTTTAGAACATTGCCTTTTAGTACATGCTGTGGTTTCAGTGGCTTGCTTTTATTTAATCATTATAAGTGTGTATTTTTACCTAGCACATTCCCCAACTACTTTGCATGAACCCACCAGTTGCACCAGTAATGCTCTCCTCTTGTTTATCTGTCTCCTCCTGCCTCCTTTTTACACATCATATCAGTGTCTTTGTGCTGCTGTTTATGCGCTGAGAGCTTTATAGCAGGTTCTTCAGGGCTTGTACCTCTTTAGTAGGAAATTTTTATGTAGAAAATATCGAACAGTTTTCCATTTAATTGAAACTAAATCTAAATATATCATTTCCTGTAGCCTTTATTACCTTCGCTTTTTCA…	1188	35_66
NM_007700	Chuk	e20	down	AGAGACGTTAGCACAAATGATAGAAGAAAATCTGAACTGTCTTGGCCATTTAAGTACTATTATTCGTGAAGCAAATGAGGACCAGAGCAGTAGTTTGATG	100	GTAAGTTTTGTGTGGAGTAACTTCTGTTACTGTGATCAATTAGCCTTACAAAAAGCAGCGTAGGGGAGAAAGGTTTCTTCTGCTTATAATTATAGACTACAGACCACCATTATGAGGAAGTCAAGGCAGGAACTTGAAGTAGGTAGACGTAACAGCTACAGTCAGTCAGGAGTGTAGAGGAATGAGCGTCTGCATTCCTGGCAGTACTCAGCTCGCCTTTTCATAGTATAATACAGGGCTCAGCCCTCGGCACGGTGCTGCCAACTTTTAGGCCGGATGGTTTGCACATCAGTTAAGGAAATCAGGCTCATCCCAGCTGTCCTTGGCAGTCTCCTCTGAGGTGATTCTAGGTTACGTCGACTCTGCAAAACTAACTGTCCTGTGTGGTAGCATTGTGTC…	890		63
NM_178930	Gbf1	e3	down	GATGAAGAACGGGATCCCCTTCTGCACAGTTTCAGTAACCTGAAAGAGGTCTTAAACAGTGTGACAG	67	GTAAGGCCCACGTGTAGGAAACAGTGTAACGGGAGGAATACATGAATTTGATTTACTGCAGGGACAGATAAAATTTTCATATAACAGATCATATGGGACAAATAAATGGAACAAAGACAACAAGACCATATAGTAAACACTTCAGGCTTTACAAAGGTTGTGTGCAGCTCAGCTGCTCACCTCTGCCTGTTGAGCTCACTAGTCATAGATAAGATGTATAGGAGAAGTGTATAATTTCTTTTTTAAAAAGTAGCGAGTCAGATTTGGCTCCTGGGTAAAGCTTGCCAATCTTTTAGTCTTCCTATGTTCTCCGGTCCTTTGATTTTTATTTTCCTAGTCAAATCAACTTTATGTAATACTCACATTTAGAGTTTTCAAAGCCGCTTCCATATTTATTAT…	25732	55	31_61_95
NM_133247	Usp33	e2	up	GTTTTGCCTGATTTGAAAAGCCTTGAGAAAGAGAAGGAAAACTGTAAGAAAATGACGACTTTTCGAAATCATTGTCCACATTTGGATTCAGTTGGTGAAATAACGAAAGAGGACTTGATACAGAAATCTCTC	132	GTAAGTTCTATAGTAGTCACCCCTGAAATTGCTGCGCTCACTTTCCTCTTAAATACACATCTAAGTCAATTAGTAGGGCACTCTGTGTCATGTGTAAAAATGTATGTTGTTACAGGGAATTGTGTGTGTCTGACACACTGACACAGCAAATGTCTCTTGTGTTTATTTTCCCAG	174		76_115
NM_175155	Sash1	e8	down	CTGAAGGAATACGAGGCCCAGCACCGTCAGTCATCCACCTTGGACCCCGCAGACTGGCCCGATGGCTCCTACCCGACATTGGATGGCTCCTCCACCTGCAAC	102	GTGAGTCCACGTCCTGGGGGTGTCTTGACCATTGTGCTAATCAGGGTCAGCCTGAGGCCCAACCTTTCTAAGGTCTCTTTCCATAGACCTCGCCTTCTGGTGCTGTCTCGGCTGAGTTGGAATCCTGCCATTCAGGCTGACTTTCTTGGGTTTTGTTTGTAAATAGCAAGCAGCATTCCCACATTAACTGTCTTTTAGCGTTCAGTTCGGCTTAAGTAAGTGCGTTCACGTGGTGGACCATAGTCCACTTCCAGAGGCTTCAAGTCTTCCCACACAGAAATGTCTTCTATAAGCATCCATTGCTTATGGCAACCACTGCTGTACTTTGTGTCTCTTAAAAGCTGAATTGCTCCACGTTAGTGTTTGTCTGTCCTGTTGTCTGTTGGATCTTAGCACCAC…	23757		16_44_148
NM_009383	Tial1	e6	down	GGATGCCCGGGTAGTTAAAGACATGGCAACTGGAAAGTCCAAAGGCTATGGTTTTGTATCTTTTTATAACAAACTG	76	GTACGTCCTTTCATTTAACTCAATTAAAATCTCCAGTTTTGGATTTAGTTGCTTCATTAAAATTAATTATTAAAACTTAATGTGCTAGAATGTTGACTTAGAAATAGAACTTTTATATAATTTCTTCAGCATATTAGTAATAGAAAATAATTTGTTCTTTTGTTAACTTGAAAGTAAGTAGAGAAAGGCTAGGATGATAACACAGTGAAGGAAGATTACTAAACCGTGTCTGTGCATTGGTGAAGGCATAGTGAGCAGAAGTGAAGCCCAAGACTAGTGGAAGCAAATGAATTATGAGAATTATGTTTGGTTTTAGCCAGGAAACGTCATGTGTTGGACACAACAGTGCCAGCTTTCCTTTGTCTTGCTAGGTCTTAGGAAGTTTTTTCCTTTGTTTCT…	435	66
NM_001029982	Sec23ip	e1	down	GGCATCCTCGCTAACCGGTTTCCGGTCTGTGTGCAGCACCGGGCTCGCAGAGCCACGTAACGGCCGGGGGTCTGCAGCCATGGCGGATAGGAAGGCTAACGGCGGCGGAGCGTCCGCCTCCTCGTCAGGCACTAACTTACTCTTCTCCTCCTCGGCCACGGAGTTCAGCTTCAACGTGCCCTTCATCCCCGTCACGCAGGCCGCCGCCTCCCCGGCTTCCCTGCTCTTACCCGGAG	236	GTAGTGAGCCGAGGGCGCTTGGGGGCCAGTGTCTGTCCCGGGAGGCGGGTGGGACAGGAGTGTCGCCTGCTCTGAGTCGCTTGCCAGGGTCAGCAGTGACCAGCTTTCAGAGGGCCAGGGACTGGAGGATCCTGGAGGAGGGGCTCCGGTGATGAGGCTTGGAACTCCTGTCATTGCGCAACTGTTTGTTGAACACCCACTGGTGTGCTGGTGCTGGCAGAAAACGCAGCTAAATTAGACAGTTACCCTTTGCTAGAATCCGAAAGCTGCTCTCTTACTGGGAAACACCGGTGATAGGGTAGGACATCACCTAGGAGACAGTAAGTTTCTCCAGAGGAGACAATGCCTCTCTTGTAGAGGACTATACACTCTCTCCTAGTAAAAGCCCCCCCGTTACAC…	4881		13_21_40_47_51_87_112_118_140
BC072596	2700050L05Rik	e2	down	GGATCGGCCTTATTTCTTGGAGGCAACGAAGTGAAAAGCAGAGCTGTGGTAAAATACTCTTCTGCCCCTCCTCGAACAGCGTTTGCACGTCTCGAAGAAAAAACAGACTTGAAACTCCCACCTGCCAACTGGTTACGAGAGAGTGCCAAACTAGGGCCAGCAGGAACCACCATTCTTGGCAATAGTAAGAAAAGCAAGCCGTTTTCAAG	209	GTAAATTTTAATCGCTGGCATTTCTTTCCCTCCCTCTCAACCCCGGCTCGAAGCTCTGAAAGCTGCTTCGCAGTTCAATTGGAGATGCATGTTCACTTGCTCAGATATTTTTAGTAAAAGAATATAGTTGTCATCCAAAGTCCATGGTACAGTAAGAAGATTTCAGAGGTACATGCTTTCTTCCAGGCTGCAGCATGTCACGATAACGTGTACACGTTGACTGCTCATCAGCTGTTTTAGCCTGTTGTGTCTGCTTTCATATGTGCAAATAGGATGGTATGCGAGGGGCAAGACTTAAGCTGCTGCTCGGCTTGCCCTTTGGAGTGTTTATTAAATATGATGGAGTATTTGGAAAAGCCTGAGGTTTAAAACCCCAAATGCTGGGTAACCTACACCCTT…	1564	54
NM_001025067	Lrig2	e5	up	GAATTTGAGCAATAATAGGATAAGCACCTTGGAGGCTGGCTGCTTTGACAACTTATCAGATTCTTTATTAGTGGTAAAACTGAACCGGAACCGAATTAGCATGATTCCACCCAAGGTCTTCAAGCTGCCTCATCTCCAGTTCTT	144	GTGAGTAGCAAACTTGGTGGGTTATAGAAGACAAGTTTTCCTTTACAGCAGCTTTTCTTTTAAATTACTGTTAAAATAACTCAGCCAACTGTAGCCAACTGTTTTAACTGTACATTTTTGTTGTTGTTGTTAAG	134		19
NM_053170	Trim33	e14	down	CTGCGGATCATCAGGAAGAACTGCTGAGAAAAGTGCTCATAGTTTCAAGTCTGATCAGGTGAAGGTCAAGCAGGAACCTGGGACTGAAGAAGAGATATGCAGCTTTTCAGGAGCTGTGAAACAAGAGAAGACAGAGGATGGCAGGAGGAGTGCCTGTATG	160	GTAAGCTCCCGCCAGGATTTGATGGGAGGTCAGCCGATCGTCTCAGTTAGGCATATTTATTTGTCTTTAAATTCTTGTGTCTGACACAAGCTAAGTATTTCTTTTTCTATTTCTGCTCTTAAGAGTCAGCTATAGGGCTGGTGAGATGGCTCAGCGGTTAAGAGCACCGACTGCTCTTCCAAAGGTCCTGAGTTCAAATCCCAGCAACCACATGGTGGCTCACAACCATCTGTAACAAAAAATCTGATGCCCTCTTCTGGAGTGTCTGAAGACAGCTACAGTGTACACACATATAATAAATAAATCTTAAAAAAAAAAAAAAAAAAAAAAAAAAAAAGAGTCAGCTATATAGGAGGAACAACAGTATGAACTAACCAGTATCCCCAGAGCTCCTTGGGA…	2574	79	24_135
NM_018877	Setdb1	e13	down	GTCACCTTTGGCCTCAGTAACATCTACCCCAGCATCTGCAGCCCCTCCAGTCCCTCCAGTCCCACCAGGGCCTCCAACCCCTCCAGGGCCTCCAGCTCCTCCAGGGCCTCTAGCTCCTCCAGCCTTCCATGGCATGTTAGAGCGGGCACCAGCTGAGCCCTCCTACCGAGCCCCCATGGAGAAGCTTTTCTATTTACCTCATGTCTGCAGTTACACTTGTTTGTCCCGGATCAGACCCATGAGAAACGAACAGTATCGGGGCAAGAACCCTCTATTAGTTCCACTTCTGTATGACTTCCGGAGGATGACAGCACGGCGCAGAGTTAACCGCAAAATGGGCTTTCATGTAATCTATAAGACACCCTGTGGTCTCTGCCTTCGGACGATGCAGGAGATAGA…	687	GTGAGTTGGTGGGGTGTACAGGCATTGCTGTCTCTGCCTTCAGGTTTATTACAGTTGCTTTTCTTTTCTTTTTTATTTGTATTGCTTTCCCTGTTTTCCTTTACCTCCTCTTTCAGCTAGAGTTCTGCTAAGGTCATTATGAAATACAGATACAGAAACTGGGTACAGTGGCACATACCTGTAACTTCAGAATTTGAAATTCAGCATTGTGGCAGTTTCATCTTGAGTTCTGGGCCAGCCTAGGCTTCATAATAACTTTGAAGCTAGGCTGAGCTAGCTACGCAGTGAGATCTTATTGAAAGAGAGAGAGAGAGAGGGAGAATGAATGAACATGAGATAGGGAGACCAGGGTCTGATCGTCTTAAATGTCCCCAGGAGTAACCCTGGAAATGTAGGGGT…	1080	12_67	11
NM_177644	Rasal2	e7	up	GTCACCTACTTAAGTGGAAGTAAATGCTTTAGCTGTAGCTCTGCCTCCGAGAGAGATAAGTGGATGGAAAACCTTCGAAGGACCGTTCAGCCAAATAAG	99	GTAATGGTGGCTTTGAGTGACAGAAATGTGTCACAAGCAGGACATTTATAACACCCCCTCTAAGACGTATAGATCATCTCAGAAGAGAGAGCAGACAGAATATAAATGCAGGAAGACTGAAGAAGGATTAAGAAATACACAGCCAATGTTCAGCAACCCACACAAAACTGGGTCTGTCCTGTCAGCAGTCAGTCATGGATTAGAAGAGGCTCAATGGACCCTCCCGCCTCCCTGCTGAAGTGTTGGCTACGTATAGATTTCGGGGAGAGCCAGCACAGGTTTCAGTTGTATACCCAGCACAGGAGCCCAGCGGGCTCAAGTGGATGGTTTTACACAGCCACTTGACACATTGGCCGTGCATAGTTTCTTGATTAAACTCAGTGGGTCTCAGAAAGTGGG…	1428
NM_133780	Tpr	e41	down	GGAGTTACCCAGGGAGATTATACACCAATGGAAGACAGTGAAGAAACATCACAATCTCTACAAATCGATCTTGGACCACTTCAGTCAGATCAACAGACTACTTCCTCTCAAGATGGTCAAGGCAAAGGAGATGATGTAATTGTAATTGACAGTGATGATGAAGATGATGATGAAGAAAATGATGGCGAACATGAA	195	GTGAGTTTAGTATCTATCAGCCTTCCTTCTGCTTCCCTTCCAGAGCTAGGGCTCAAAGCCAGTGCACTGTGCACATTGGCCTTGAGCTCTGGATCTTCTGACCTTCTACCTGTGTGCTGCTTTCAACCATTGTGCTTTAAGTCTTTGGTGTTTCTAATATATCAAGTAGTGGATTCTCATTCCCAGTCAGTTTTATTAGATTATCAAGTTCTTTTATACAGATTAGTTCAGGAATGTAGGATTGTGTATTAGAATTAAAAAGCTGATGGTGGATAATCAATTTTTAAACATTTTGTTTACCTTGTTTTGGCTGCATTATTTTGTTATTTATTAGAGGTAGGATCTTGGTATATCATATAGCCCAAGCTTGCTGTGAAGTCTCAAAAATTCTGCTTCAGT…	790		49
NM_029766	Dtl	e6	up	CTCATCGTGTGTAACTCCACATTCTCAAATAT	32	GTATGTATGTATGTGTCAGACGTCTGTAACTGTGGGGATATTGCTGTTCTTTTAGCTACTTCCTGCTTGATCATGGGCAGACCTTCTGACAATTTTTTTTCCTAATTTTTCATTATTAAGCAGAAGTATAATAAAGCTCACACCTGTTTAGAGATAAAAACCTGAAAGTTAATTTGAATTTTTGGTTGGCTGAGGGAAAGTGGGCCACACTAGCAAGTATATATGTACAAACTGACAATATGACCAGTCCATGGTATTAGAAAGCTTTTATTGTAGGTATGAGAGAGAAAATCCAATGGTATCGAGAAGAATAGAACTGAGAGAAAAAGTAGACTAAACATGGCCAGCCAGCAGACTGGACCCGGCCATGAGCAAAGCATGAGGGACAAAGTGGGAAGG…	2142		34_75
NM_172288	Nup133	e21	up	GCTCATACAACACTGCTAGGTTTGGCAAATATGGAAACTCGTTACTTTGCAAAGAAAAAAACCCTTCTTGGCTTGAGTAAACTGGCAGCTTTAGCTTCAGACATTTCAGAGGACAGGCTGCAAGAGAAGATTGAAG	136	GTAAGGGGTCCGAATGAAAAGGCACGTGAGTCAGTTGCACTGTGTCTGTCTGGAGTCGCTCCATTTCAGTAGGATGCTGCTGCCTGTCTTACTGACTGCCCATACTTTACCATTCAGTCATGAACTTGGAGTCGTTAGCCCATCATTCTGCTGAGTAGGTGGAAACGAGAACATCCTGGGGCTTGCTGGCCCCATTAGTGCCAGTCTGGCCACATGAGTGAGCTCTGGTAAATAAGGTGGAGGTCAATTGAAGAAGGCATCCATGTCAGCCTCTGGCTTCTTTCTACACTTGCAAAAGCTAAGCCATTGAGTTGAGGGTTGATGAAAAGATAATTCTGTGTTTTTCCGTCAGGTACACAGACCTCTCAGCTAAGACAGGCCCATGTTTCACACTTTTGA…	2009
NM_009600	Macf1	e10	up	ATGTGGATGTGCCATCTCCAGATGAGAAGTCTGTAATCACTTACGTGTCTTCAATTTATGATGCCTTCCCCAAAGTCCCCGAGGGAGGAGAAGGGATCAGTGCTACG	107	GTAAAAGGACATTTTCCTAAAATACCAAGTCACAGAGGTAGAAAGCCTCCATTAGATAGTGCTTTTTAGTTTCTTATGCATAGAGCACTTTCACAAAGACCACCTGACTCTACATTATCTCTGTCATAATGGACACTGTCCCTGAGAATGAGTCTGGGTATTGCTAATTTTGTGCCATCTAACATAGACCATTTGATGTTAAATGCCAGCCCCCCTCCCCAATGTTCTTTTTATTCCCAGCTGTAATTCAAGATGAAGCATTTTCATCTCAGCTACTGATAGAAGTTTGATTAGAGCCCCATTGTGCTCTAGGATAGCCTGCTGCCTCAGCCTCGCTGTGTTGTAATTACAGTGTGAAGAATCACCATGCTTGGAAAATACCCTACTTCATAATCAGAG…	595	13_23
		G runs Formats
		GGG
		GGGG
		GGGGG
		GGGGGG
